# Supplementary material for: The SIRT1/TP53 axis is activated upon B-cell receptor triggering via miR-132 up-regulation in chronic lymphocytic leukemia cells
Source: Oncotarget. 2015 May 11;6(22):19102–17. doi: 10.18632/oncotarget.3905 (PMC4662478; doi:10.18632/oncotarget.3905)
Supplement: Supplementary file 2 [file oncotarget-06-19102-s002.xls]

## Sheet: Table_S3
Table S1 Differentially expressed genes between immobilized anti-IgM stimulated and unstimulated UM CLL cells
ProbeName	GeneSymbol	Description	Fold change ([I] vs [U])	Regulation ([I] vs [U])	Position in Heatmap
A_23_P214789	SNX9	Homo sapiens sorting nexin 9 (SNX9), mRNA [NM_016224]	1.90163	up	1
A_23_P141520	C17orf49	Homo sapiens chromosome 17 open reading frame 49 (C17orf49), transcript variant 2, mRNA [NM_174893]	1.54356	up	2
A_23_P316974	SYNJ2	Homo sapiens synaptojanin 2 (SYNJ2), transcript variant 1, mRNA [NM_003898]	2.36212	up	3
A_23_P344719	SYNJ2	Homo sapiens synaptojanin 2 (SYNJ2), transcript variant 1, mRNA [NM_003898]	2.97164	up	4
A_24_P298228	A_24_P298228	na	1.55962	up	5
A_23_P320113	SRXN1	Homo sapiens sulfiredoxin 1 (SRXN1), mRNA [NM_080725]	3.66523	up	6
A_23_P67864	ADCY3	Homo sapiens adenylate cyclase 3 (ADCY3), mRNA [NM_004036]	2.99926	up	7
A_23_P81399	SQSTM1	Homo sapiens sequestosome 1 (SQSTM1), transcript variant 1, mRNA [NM_003900]	1.90137	up	8
A_23_P158239	SHMT2	Homo sapiens serine hydroxymethyltransferase 2 (mitochondrial) (SHMT2), nuclear gene encoding mitochondrial protein, transcript variant 1, mRNA [NM_005412]	2.32123	up	9
A_23_P169629	SHMT2	Homo sapiens serine hydroxymethyltransferase 2 (mitochondrial) (SHMT2), nuclear gene encoding mitochondrial protein, transcript variant 1, mRNA [NM_005412]	2.32734	up	10
A_24_P324674	LY9	Homo sapiens lymphocyte antigen 9 (LY9), transcript variant 1, mRNA [NM_002348]	3.38786	up	11
A_24_P348806	PLEKHA7	Homo sapiens pleckstrin homology domain containing, family A member 7 (PLEKHA7), mRNA [NM_175058]	17.4185	up	12
A_23_P211007	NRIP1	Homo sapiens nuclear receptor interacting protein 1 (NRIP1), mRNA [NM_003489]	1.7898	up	13
A_24_P285522	MAP4K3	Homo sapiens mitogen-activated protein kinase kinase kinase kinase 3 (MAP4K3), mRNA [NM_003618]	2.17894	up	14
A_23_P148473	IL2RG	Homo sapiens interleukin 2 receptor, gamma (IL2RG), mRNA [NM_000206]	2.01851	up	15
A_23_P202156	NFKB2	Homo sapiens nuclear factor of kappa light polypeptide gene enhancer in B-cells 2 (p49/p100) (NFKB2), transcript variant 3, mRNA [NM_001077493]	2.21535	up	16
A_23_P160828	C1orf159	Homo sapiens chromosome 1 open reading frame 159 (C1orf159), mRNA [NM_017891]	1.52476	up	17
A_23_P64954	USP5	Homo sapiens ubiquitin specific peptidase 5 (isopeptidase T) (USP5), transcript variant 2, mRNA [NM_003481]	1.77127	up	18
A_32_P143245	CENPW	Homo sapiens centromere protein W (CENPW), mRNA [NM_001012507]	2.09196	up	19
A_32_P64598	A_32_P64598	na	4.71574	up	20
A_23_P309991	BCL2L11	Homo sapiens BCL2-like 11 (apoptosis facilitator) (BCL2L11), transcript variant 1, mRNA [NM_138621]	1.61309	up	21
A_23_P425954	BCL2L11	Homo sapiens BCL2-like 11 (apoptosis facilitator) (BCL2L11), transcript variant 1, mRNA [NM_138621]	1.62224	up	22
A_23_P92410	CASP3	Homo sapiens caspase 3, apoptosis-related cysteine peptidase (CASP3), transcript variant alpha, mRNA [NM_004346]	1.78087	up	23
A_24_P157926	TNFAIP3	Homo sapiens tumor necrosis factor, alpha-induced protein 3 (TNFAIP3), mRNA [NM_006290]	1.7846	up	24
A_24_P166527	TNFAIP3	Homo sapiens tumor necrosis factor, alpha-induced protein 3 (TNFAIP3), mRNA [NM_006290]	2.12893	up	25
A_24_P93736	FLJ40292	Homo sapiens uncharacterized LOC643210 (FLJ40292), non-coding RNA [NR_024341]	1.66762	up	26
A_23_P135878	SPIRE1	Homo sapiens spire homolog 1 (Drosophila) (SPIRE1), transcript variant 2, mRNA [NM_020148]	2.24873	up	27
A_23_P148047	PTGER4	Homo sapiens prostaglandin E receptor 4 (subtype EP4) (PTGER4), mRNA [NM_000958]	3.16977	up	28
A_23_P435394	PTGER4	Homo sapiens prostaglandin E receptor 4 (subtype EP4) (PTGER4), mRNA [NM_000958]	3.19164	up	29
A_23_P252413	MT2A	Homo sapiens metallothionein 2A (MT2A), mRNA [NM_005953]	3.1644	up	30
A_23_P106844	MT2A	Homo sapiens metallothionein 2A (MT2A), mRNA [NM_005953]	3.02393	up	31
A_24_P361896	MT2A	Homo sapiens metallothionein 2A (MT2A), mRNA [NM_005953]	3.08121	up	32
A_32_P215938	GPSM1	Homo sapiens G-protein signaling modulator 1 (GPSM1), transcript variant 1, mRNA [NM_001145638]	3.44551	up	33
A_23_P19565	ASCC3	Homo sapiens activating signal cointegrator 1 complex subunit 3 (ASCC3), transcript variant 1, mRNA [NM_006828]	1.50949	up	34
A_24_P407930	SEH1L	Homo sapiens SEH1-like (S. cerevisiae) (SEH1L), transcript variant 2, mRNA [NM_031216]	1.55562	up	35
A_23_P46149	GPR137B	Homo sapiens G protein-coupled receptor 137B (GPR137B), mRNA [NM_003272]	3.43097	up	36
A_23_P207939	C18orf1	Homo sapiens chromosome 18 open reading frame 1 (C18orf1), transcript variant a2, mRNA [NM_181482]	3.41861	up	37
A_32_P96188	C18orf1	Homo sapiens cDNA FLJ13412 fis, clone PLACE1001745. [AK023474]	3.46595	up	38
A_23_P123987	DNAJC18	Homo sapiens DnaJ (Hsp40) homolog, subfamily C, member 18 (DNAJC18), mRNA [NM_152686]	1.7609	up	39
A_24_P5750	KLK2	Homo sapiens kallikrein-related peptidase 2 (KLK2), transcript variant 1, mRNA [NM_005551]	2.08963	up	40
A_23_P29005	SAMSN1	Homo sapiens SAM domain, SH3 domain and nuclear localization signals 1 (SAMSN1), mRNA [NM_022136]	2.10093	up	41
A_23_P26810	TP53	Homo sapiens tumor protein p53 (TP53), transcript variant 1, mRNA [NM_000546]	2.22532	up	42
A_23_P71148	BLVRA	Homo sapiens biliverdin reductase A (BLVRA), mRNA [NM_000712]	2.00287	up	43
A_23_P88141	GPHN	Homo sapiens gephyrin (GPHN), transcript variant 1, mRNA [NM_020806]	1.98355	up	44
A_32_P152437	AKAP12	Homo sapiens A kinase (PRKA) anchor protein 12 (AKAP12), transcript variant 1, mRNA [NM_005100]	2.70154	up	45
A_23_P251377	C3orf37	Homo sapiens chromosome 3 open reading frame 37 (C3orf37), transcript variant 1, mRNA [NM_001006109]	1.83465	up	46
A_23_P12018	SYT11	Homo sapiens synaptotagmin XI (SYT11), mRNA [NM_152280]	2.25795	up	47
A_24_P139899	SYT11	Homo sapiens synaptotagmin XI (SYT11), mRNA [NM_152280]	2.39324	up	48
A_23_P215419	ICA1	Homo sapiens islet cell autoantigen 1, 69kDa (ICA1), transcript variant 2, mRNA [NM_004968]	1.6683	up	49
A_24_P316439	PLA2G4C	Homo sapiens phospholipase A2, group IVC (cytosolic, calcium-independent) (PLA2G4C), transcript variant 1, mRNA [NM_003706]	2.4455	up	50
A_23_P209055	CD22	Homo sapiens CD22 molecule (CD22), transcript variant 1, mRNA [NM_001771]	1.79937	up	51
A_23_P164784	LILRB5	Homo sapiens leukocyte immunoglobulin-like receptor, subfamily B (with TM and ITIM domains), member 5 (LILRB5), transcript variant 2, mRNA [NM_006840]	3.77746	up	52
A_23_P27781	LILRP2	Homo sapiens leukocyte immunoglobulin-like receptor pseudogene 2 (LILRP2), non-coding RNA [NR_003061]	3.87289	up	53
A_23_P90497	LILRA4	Homo sapiens leukocyte immunoglobulin-like receptor, subfamily A (with TM domain), member 4 (LILRA4), mRNA [NM_012276]	3.38977	up	54
A_23_P359854	BEND3	Homo sapiens BEN domain containing 3 (BEND3), mRNA [NM_001080450]	2.32631	up	55
A_23_P259189	CLIC4	Homo sapiens chloride intracellular channel 4 (CLIC4), nuclear gene encoding mitochondrial protein, mRNA [NM_013943]	1.76527	up	56
A_24_P84608	A_24_P84608	na	1.94062	up	57
A_32_P36694	JAZF1	Homo sapiens JAZF zinc finger 1 (JAZF1), mRNA [NM_175061]	1.7217	up	58
A_24_P835388	A_24_P835388	na	1.85262	up	59
A_32_P15421	RNF185	Homo sapiens ring finger protein 185 (RNF185), transcript variant 1, mRNA [NM_152267]	1.50306	up	60
A_23_P150018	DUSP5	Homo sapiens dual specificity phosphatase 5 (DUSP5), mRNA [NM_004419]	2.17884	up	61
A_24_P19544	STK39	Homo sapiens serine threonine kinase 39 (STK39), mRNA [NM_013233]	1.88378	up	62
A_24_P278299	ASB13	Homo sapiens ankyrin repeat and SOCS box containing 13 (ASB13), transcript variant 1, mRNA [NM_024701]	1.74961	up	63
A_23_P131435	CD302	Homo sapiens CD302 molecule (CD302), transcript variant 1, mRNA [NM_014880]	1.73362	up	64
A_23_P77887	PITPNA	Homo sapiens phosphatidylinositol transfer protein, alpha (PITPNA), mRNA [NM_006224]	1.59626	up	65
A_23_P89283	PITPNA	Homo sapiens phosphatidylinositol transfer protein, alpha (PITPNA), mRNA [NM_006224]	1.60379	up	66
A_23_P96556	GK	Homo sapiens glycerol kinase (GK), transcript variant 1, mRNA [NM_203391]	1.63941	up	67
A_23_P49610	MIR22HG	Homo sapiens MIR22 host gene (non-protein coding) (MIR22HG), transcript variant 1, non-coding RNA [NR_028502]	3.52236	up	68
A_24_P8371	SPNS2	Homo sapiens spinster homolog 2 (Drosophila) (SPNS2), mRNA [NM_001124758]	2.08122	up	69
A_23_P258714	VARS	Homo sapiens valyl-tRNA synthetase (VARS), nuclear gene encoding mitochondrial protein, mRNA [NM_006295]	2.28881	up	70
A_23_P73780	IRAK1	Homo sapiens interleukin-1 receptor-associated kinase 1 (IRAK1), transcript variant 1, mRNA [NM_001569]	1.85961	up	71
A_23_P383060	SLC5A6	Homo sapiens solute carrier family 5 (sodium-dependent vitamin transporter), member 6 (SLC5A6), transcript variant 1, mRNA [NM_021095]	1.53122	up	72
A_23_P71981	ERAL1	Homo sapiens Era G-protein-like 1 (E. coli) (ERAL1), mRNA [NM_005702]	1.70785	up	73
A_23_P91015	SMYD5	Homo sapiens SMYD family member 5 (SMYD5), mRNA [NM_006062]	1.82253	up	74
A_23_P51718	PABPC4	Homo sapiens poly(A) binding protein, cytoplasmic 4 (inducible form) (PABPC4), transcript variant 2, mRNA [NM_003819]	1.93986	up	75
A_23_P37988	CPNE2	Homo sapiens copine II (CPNE2), mRNA [NM_152727]	7.07935	up	76
A_24_P166042	IMPDH2	Homo sapiens IMP (inosine 5'-monophosphate) dehydrogenase 2 (IMPDH2), mRNA [NM_000884]	2.02476	up	77
A_23_P90172	PPP1R15A	Homo sapiens protein phosphatase 1, regulatory subunit 15A (PPP1R15A), mRNA [NM_014330]	2.30467	up	78
A_24_P339305	UBE2Z	Homo sapiens ubiquitin-conjugating enzyme E2Z (UBE2Z), mRNA [NM_023079]	1.61275	up	79
A_24_P55971	VEGFB	Homo sapiens vascular endothelial growth factor B (VEGFB), transcript variant VEGFB-186, mRNA [NM_003377]	1.69764	up	80
A_23_P137896	OXCT2	Homo sapiens 3-oxoacid CoA transferase 2 (OXCT2), mRNA [NM_022120]	2.96058	up	81
A_32_P124833	A_32_P124833	na	1.85827	up	82
A_23_P89529	A_23_P89529	na	1.51061	up	83
A_23_P208070	IMPACT	Homo sapiens Impact homolog (mouse) (IMPACT), mRNA [NM_018439]	1.75768	up	84
A_23_P207564	CCL4	Homo sapiens chemokine (C-C motif) ligand 4 (CCL4), transcript variant 1, mRNA [NM_002984]	16.3779	up	85
A_23_P153320	ICAM1	Homo sapiens intercellular adhesion molecule 1 (ICAM1), mRNA [NM_000201]	2.25529	up	86
A_23_P309224	AGK	Homo sapiens acylglycerol kinase (AGK), nuclear gene encoding mitochondrial protein, mRNA [NM_018238]	1.68774	up	87
A_23_P141764	NAPG	Homo sapiens N-ethylmaleimide-sensitive factor attachment protein, gamma (NAPG), mRNA [NM_003826]	1.56095	up	88
A_23_P27256	TWSG1	Homo sapiens twisted gastrulation homolog 1 (Drosophila) (TWSG1), mRNA [NM_020648]	2.10693	up	89
A_24_P211064	TWSG1	Homo sapiens twisted gastrulation homolog 1 (Drosophila) (TWSG1), mRNA [NM_020648]	2.45418	up	90
A_23_P326963	MB21D2	Homo sapiens Mab-21 domain containing 2 (MB21D2), mRNA [NM_178496]	4.01952	up	91
A_32_P117464	MB21D2	Homo sapiens Mab-21 domain containing 2 (MB21D2), mRNA [NM_178496]	3.93937	up	92
A_23_P132956	UCHL1	Homo sapiens ubiquitin carboxyl-terminal esterase L1 (ubiquitin thiolesterase) (UCHL1), mRNA [NM_004181]	7.45893	up	93
A_23_P55601	ZNF236	Homo sapiens zinc finger protein 236 (ZNF236), mRNA [NM_007345]	2.49313	up	94
A_23_P314145	UST	Homo sapiens uronyl-2-sulfotransferase (UST), mRNA [NM_005715]	2.58201	up	95
A_23_P164966	NLRP4	Homo sapiens NLR family, pyrin domain containing 4 (NLRP4), mRNA [NM_134444]	2.58046	up	96
A_23_P39542	C2orf76	Homo sapiens chromosome 2 open reading frame 76 (C2orf76), mRNA [NM_001017927]	1.54013	up	97
A_23_P500614	TNFRSF8	Homo sapiens tumor necrosis factor receptor superfamily, member 8 (TNFRSF8), transcript variant 1, mRNA [NM_001243]	2.38704	up	98
A_23_P34757	GPATCH2	Homo sapiens G patch domain containing 2 (GPATCH2), mRNA [NM_018040]	1.62634	up	99
A_24_P250964	PEA15	Homo sapiens phosphoprotein enriched in astrocytes 15 (PEA15), mRNA [NM_003768]	2.11413	up	100
A_24_P410952	PEA15	Homo sapiens phosphoprotein enriched in astrocytes 15 (PEA15), mRNA [NM_003768]	2.76998	up	101
A_23_P105392	CCT2	Homo sapiens chaperonin containing TCP1, subunit 2 (beta) (CCT2), transcript variant 1, mRNA [NM_006431]	1.8941	up	102
A_23_P128126	RAN	RAN, member RAS oncogene family [Source:HGNC Symbol;Acc:9846] [ENST00000543796]	1.5128	up	103
A_23_P162425	GOLT1B	Homo sapiens golgi transport 1B (GOLT1B), mRNA [NM_016072]	1.54555	up	104
A_23_P91827	MINA	Homo sapiens MYC induced nuclear antigen (MINA), transcript variant 1, mRNA [NM_001042533]	1.60228	up	105
A_23_P202143	NOLC1	Homo sapiens nucleolar and coiled-body phosphoprotein 1 (NOLC1), mRNA [NM_004741]	1.78391	up	106
A_23_P138465	NOLC1	Homo sapiens nucleolar and coiled-body phosphoprotein 1 (NOLC1), mRNA [NM_004741]	2.53268	up	107
A_23_P314151	NOLC1	Homo sapiens nucleolar and coiled-body phosphoprotein 1 (NOLC1), mRNA [NM_004741]	2.37611	up	108
A_23_P24192	RRP12	Homo sapiens ribosomal RNA processing 12 homolog (S. cerevisiae) (RRP12), transcript variant 1, mRNA [NM_015179]	2.98673	up	109
A_23_P209933	TGOLN2	Homo sapiens trans-golgi network protein 2 (TGOLN2), transcript variant 1, mRNA [NM_006464]	1.68448	up	110
A_23_P138461	C10orf2	Homo sapiens chromosome 10 open reading frame 2 (C10orf2), transcript variant 1, mRNA [NM_021830]	2.20695	up	111
A_24_P392109	CENPN	Homo sapiens centromere protein N (CENPN), transcript variant 3, mRNA [NM_018455]	2.12273	up	112
A_23_P25204	SLC25A3	Homo sapiens solute carrier family 25 (mitochondrial carrier; phosphate carrier), member 3 (SLC25A3), nuclear gene encoding mitochondrial protein, transcript variant 3, mRNA [NM_213611]	1.57573	up	113
A_23_P33216	ATP5B	Homo sapiens ATP synthase, H+ transporting, mitochondrial F1 complex, beta polypeptide (ATP5B), nuclear gene encoding mitochondrial protein, mRNA [NM_001686]	1.73874	up	114
A_32_P109270	HSF5	Homo sapiens heat shock transcription factor family member 5 (HSF5), mRNA [NM_001080439]	1.66433	up	115
A_23_P19210	RPF2	Homo sapiens ribosome production factor 2 homolog (S. cerevisiae) (RPF2), mRNA [NM_032194]	2.74085	up	116
A_23_P366468	A_23_P366468	na	2.49881	up	117
A_23_P258814	DPH3P1	Homo sapiens DPH3, KTI11 homolog (S. cerevisiae) pseudogene 1 (DPH3P1), mRNA [NM_080750]	1.89672	up	118
A_23_P47377	HSD17B12	Homo sapiens hydroxysteroid (17-beta) dehydrogenase 12 (HSD17B12), mRNA [NM_016142]	2.05089	up	119
A_24_P392774	HSD17B12	Homo sapiens hydroxysteroid (17-beta) dehydrogenase 12 (HSD17B12), mRNA [NM_016142]	2.51653	up	120
A_23_P166677	MFSD1	Homo sapiens major facilitator superfamily domain containing 1 (MFSD1), transcript variant 1, mRNA [NM_022736]	1.56195	up	121
A_23_P386561	TWISTNB	Homo sapiens TWIST neighbor (TWISTNB), mRNA [NM_001002926]	1.61746	up	122
A_23_P88740	CENPN	Homo sapiens centromere protein N (CENPN), transcript variant 3, mRNA [NM_018455]	1.98202	up	123
A_23_P70670	CD83	Homo sapiens CD83 molecule (CD83), transcript variant 1, mRNA [NM_004233]	2.99536	up	124
A_32_P175739	HK2	Homo sapiens hexokinase 2 (HK2), mRNA [NM_000189]	3.41132	up	125
A_23_P336554	IL1RAP	Homo sapiens interleukin 1 receptor accessory protein (IL1RAP), transcript variant 2, mRNA [NM_134470]	2.10844	up	126
A_23_P56865	DDX18	Homo sapiens DEAD (Asp-Glu-Ala-Asp) box polypeptide 18 (DDX18), mRNA [NM_006773]	1.52649	up	127
A_32_P181722	HCG18	Homo sapiens HLA complex group 18 (non-protein coding) (HCG18), non-coding RNA [NR_024052]	1.56585	up	128
A_23_P103476	UBIAD1	Homo sapiens UbiA prenyltransferase domain containing 1 (UBIAD1), mRNA [NM_013319]	1.77022	up	129
A_23_P111961	MAK16	Homo sapiens MAK16 homolog (S. cerevisiae) (MAK16), mRNA [NM_032509]	1.53877	up	130
A_23_P165148	ILVBL	Homo sapiens ilvB (bacterial acetolactate synthase)-like (ILVBL), mRNA [NM_006844]	1.50303	up	131
A_23_P10685	HSPBP1	Homo sapiens HSPA (heat shock 70kDa) binding protein, cytoplasmic cochaperone 1 (HSPBP1), transcript variant 1, mRNA [NM_012267]	1.81138	up	132
A_23_P3204	MAPK6	Homo sapiens mitogen-activated protein kinase 6 (MAPK6), mRNA [NM_002748]	1.64569	up	133
A_23_P88873	GAN	Homo sapiens gigaxonin (GAN), mRNA [NM_022041]	2.16184	up	134
A_23_P130900	NCLN	Homo sapiens nicalin (NCLN), mRNA [NM_020170]	2.23126	up	135
A_23_P358548	SLC43A3	Homo sapiens solute carrier family 43, member 3 (SLC43A3), mRNA [NM_199329]	4.59412	up	136
A_23_P42829	SND1	Homo sapiens staphylococcal nuclease and tudor domain containing 1 (SND1), mRNA [NM_014390]	1.53772	up	137
A_23_P57868	ACY1	Homo sapiens aminoacylase 1 (ACY1), transcript variant 1, mRNA [NM_000666]	2.23728	up	138
A_23_P117797	CLN6	Homo sapiens ceroid-lipofuscinosis, neuronal 6, late infantile, variant (CLN6), mRNA [NM_017882]	2.58239	up	139
A_23_P170687	HSPBP1	Homo sapiens HSPA (heat shock 70kDa) binding protein, cytoplasmic cochaperone 1 (HSPBP1), transcript variant 1, mRNA [NM_012267]	2.5865	up	140
A_24_P67618	A_24_P67618	na	2.64945	up	141
A_23_P40718	PARVB	Homo sapiens parvin, beta (PARVB), transcript variant 1, mRNA [NM_001003828]	3.28634	up	142
A_23_P217564	ACSL4	Homo sapiens acyl-CoA synthetase long-chain family member 4 (ACSL4), transcript variant 1, mRNA [NM_004458]	1.60324	up	143
A_23_P306105	GALNT1	Homo sapiens UDP-N-acetyl-alpha-D-galactosamine:polypeptide N-acetylgalactosaminyltransferase 1 (GalNAc-T1) (GALNT1), mRNA [NM_020474]	2.2816	up	144
A_23_P218608	EIF5B	Homo sapiens eukaryotic translation initiation factor 5B (EIF5B), mRNA [NM_015904]	1.80802	up	145
A_24_P333663	MAPK6	Homo sapiens mitogen-activated protein kinase 6 (MAPK6), mRNA [NM_002748]	1.86652	up	146
A_32_P218989	YBX1	Homo sapiens Y box binding protein 1 (YBX1), mRNA [NM_004559]	1.96666	up	147
A_24_P58759	A_24_P58759	na	2.61961	up	148
A_24_P7322	A_24_P7322	na	4.45942	up	149
A_24_P409772	A_24_P409772	na	3.5448	up	150
A_32_P122639	A_32_P122639	na	2.45593	up	151
A_24_P281285	A_24_P281285	na	3.44391	up	152
A_32_P3131	LOC100507642	PREDICTED: Homo sapiens hypothetical LOC100507642 (LOC100507642), miscRNA [XR_108720]	3.92724	up	153
A_23_P100326	NPRL3	Homo sapiens nitrogen permease regulator-like 3 (S. cerevisiae) (NPRL3), transcript variant 2, mRNA [NM_001039476]	1.82491	up	154
A_23_P26783	PSMD3	Homo sapiens proteasome (prosome, macropain) 26S subunit, non-ATPase, 3 (PSMD3), mRNA [NM_002809]	1.52332	up	155
A_23_P40975	EDEM1	Homo sapiens ER degradation enhancer, mannosidase alpha-like 1 (EDEM1), mRNA [NM_014674]	2.48559	up	156
A_23_P165360	ASB1	Homo sapiens ankyrin repeat and SOCS box containing 1 (ASB1), mRNA [NM_001040445]	1.69706	up	157
A_23_P32328	LYRM4	Homo sapiens LYR motif containing 4 (LYRM4), transcript variant 1, mRNA [NM_020408]	1.78403	up	158
A_32_P116813	LYRM4	Homo sapiens LYR motif containing 4 (LYRM4), transcript variant 1, mRNA [NM_020408]	1.74636	up	159
A_23_P74097	TCEB3	Homo sapiens transcription elongation factor B (SIII), polypeptide 3 (110kDa, elongin A) (TCEB3), mRNA [NM_003198]	1.58098	up	160
A_23_P160200	ZNF643	Homo sapiens zinc finger protein 643 (ZNF643), mRNA [NM_023070]	1.88941	up	161
A_23_P101185	NARS	Homo sapiens asparaginyl-tRNA synthetase (NARS), mRNA [NM_004539]	1.53963	up	162
A_24_P154948	GARS	Homo sapiens glycyl-tRNA synthetase (GARS), mRNA [NM_002047]	3.10941	up	163
A_24_P298029	A_24_P298029	na	1.56827	up	164
A_24_P312072	LYRM4	Homo sapiens LYR motif containing 4 (LYRM4), transcript variant 1, mRNA [NM_020408]	1.81091	up	165
A_24_P181585	LRRC59	Homo sapiens leucine rich repeat containing 59 (LRRC59), mRNA [NM_018509]	1.58292	up	166
A_23_P110362	LAMTOR3	Homo sapiens late endosomal/lysosomal adaptor, MAPK and MTOR activator 3 (LAMTOR3), transcript variant 1, mRNA [NM_021970]	1.53567	up	167
A_24_P170025	A_24_P170025	na	1.63739	up	168
A_23_P13524	TMEM126A	Homo sapiens transmembrane protein 126A (TMEM126A), nuclear gene encoding mitochondrial protein, transcript variant 1, mRNA [NM_032273]	1.8312	up	169
A_32_P31771	KIAA1715	Homo sapiens KIAA1715 (KIAA1715), mRNA [NM_030650]	1.55304	up	170
A_23_P114282	MCTS1	Homo sapiens malignant T cell amplified sequence 1 (MCTS1), transcript variant 1, mRNA [NM_014060]	1.59748	up	171
A_23_P131706	BOLA3	Homo sapiens bolA homolog 3 (E. coli) (BOLA3), transcript variant 1, mRNA [NM_212552]	2.62912	up	172
A_24_P127063	A_24_P127063	na	3.02421	up	173
A_24_P77364	BOLA3	Homo sapiens bolA homolog 3 (E. coli) (BOLA3), transcript variant 1, mRNA [NM_212552]	2.2517	up	174
A_23_P96542	VMA21	Homo sapiens VMA21 vacuolar H+-ATPase homolog (S. cerevisiae) (VMA21), mRNA [NM_001017980]	1.98045	up	175
A_24_P927474	A_24_P927474	PREDICTED: Homo sapiens similar to nucleolar protein family A, member 3 (LOC100289143), mRNA [XM_002343200]	1.89521	up	176
A_32_P49555	NDUFAF2	Homo sapiens NADH dehydrogenase (ubiquinone) 1 alpha subcomplex, assembly factor 2 (NDUFAF2), nuclear gene encoding mitochondrial protein, mRNA [NM_174889]	1.96847	up	177
A_23_P59921	SUB1	Homo sapiens SUB1 homolog (S. cerevisiae) (SUB1), mRNA [NM_006713]	1.65547	up	178
A_24_P320328	SUB1	Homo sapiens SUB1 homolog (S. cerevisiae) (SUB1), mRNA [NM_006713]	1.64098	up	179
A_24_P29975	ARPC5L	Homo sapiens actin related protein 2/3 complex, subunit 5-like (ARPC5L), mRNA [NM_030978]	2.15243	up	180
A_23_P122674	PAK1IP1	Homo sapiens PAK1 interacting protein 1 (PAK1IP1), mRNA [NM_017906]	2.86476	up	181
A_23_P146187	RRS1	Homo sapiens RRS1 ribosome biogenesis regulator homolog (S. cerevisiae) (RRS1), mRNA [NM_015169]	2.78927	up	182
A_23_P161918	CCDC86	Homo sapiens coiled-coil domain containing 86 (CCDC86), mRNA [NM_024098]	2.50639	up	183
A_23_P161152	PDSS1	Homo sapiens prenyl (decaprenyl) diphosphate synthase, subunit 1 (PDSS1), mRNA [NM_014317]	2.64897	up	184
A_23_P46337	DIEXF	Homo sapiens digestive organ expansion factor homolog (zebrafish) (DIEXF), mRNA [NM_014388]	1.5523	up	185
A_23_P102876	CCT8	Homo sapiens chaperonin containing TCP1, subunit 8 (theta) (CCT8), mRNA [NM_006585]	1.60725	up	186
A_23_P351903	TMEM167A	Homo sapiens transmembrane protein 167A (TMEM167A), mRNA [NM_174909]	1.66236	up	187
A_23_P107644	SNRPD1	Homo sapiens small nuclear ribonucleoprotein D1 polypeptide 16kDa (SNRPD1), mRNA [NM_006938]	1.83369	up	188
A_32_P148672	SNRPD1	Homo sapiens small nuclear ribonucleoprotein D1 polypeptide 16kDa (SNRPD1), mRNA [NM_006938]	1.90471	up	189
A_23_P56922	HSPE1	Homo sapiens heat shock 10kDa protein 1 (chaperonin 10) (HSPE1), nuclear gene encoding mitochondrial protein, mRNA [NM_002157]	1.91137	up	190
A_24_P840868	A_24_P840868	na	1.75363	up	191
A_23_P21734	TAF9	Homo sapiens TAF9 RNA polymerase II, TATA box binding protein (TBP)-associated factor, 32kDa (TAF9), transcript variant 3, mRNA [NM_001015891]	1.63596	up	192
A_24_P360763	CREM	Homo sapiens cAMP responsive element modulator (CREM), transcript variant 2, mRNA [NM_001881]	1.71777	up	193
A_23_P134935	DUSP4	Homo sapiens dual specificity phosphatase 4 (DUSP4), transcript variant 1, mRNA [NM_001394]	6.1061	up	194
A_23_P250294	ABHD5	Homo sapiens abhydrolase domain containing 5 (ABHD5), mRNA [NM_016006]	1.56442	up	195
A_32_P25273	HSPD1	Homo sapiens heat shock 60kDa protein 1 (chaperonin) (HSPD1), nuclear gene encoding mitochondrial protein, transcript variant 1, mRNA [NM_002156]	2.12086	up	196
A_23_P97141	RGS1	Homo sapiens regulator of G-protein signaling 1 (RGS1), mRNA [NM_002922]	9.04483	up	197
A_23_P11774	UTP11L	Homo sapiens UTP11-like, U3 small nucleolar ribonucleoprotein, (yeast) (UTP11L), mRNA [NM_016037]	1.69689	up	198
A_23_P253963	TMEM70	Homo sapiens transmembrane protein 70 (TMEM70), nuclear gene encoding mitochondrial protein, transcript variant 2, mRNA [NM_001040613]	1.68451	up	199
A_23_P202104	PPIF	Homo sapiens peptidylprolyl isomerase F (PPIF), nuclear gene encoding mitochondrial protein, mRNA [NM_005729]	2.48618	up	200
A_23_P135342	SEC61B	Homo sapiens Sec61 beta subunit (SEC61B), mRNA [NM_006808]	1.85409	up	201
A_24_P8494	SEC61B	Homo sapiens Sec61 beta subunit (SEC61B), mRNA [NM_006808]	1.8585	up	202
A_23_P42664	SHFM1	Homo sapiens split hand/foot malformation (ectrodactyly) type 1 (SHFM1), mRNA [NM_006304]	1.77275	up	203
A_23_P44974	MRPL13	Homo sapiens mitochondrial ribosomal protein L13 (MRPL13), nuclear gene encoding mitochondrial protein, mRNA [NM_014078]	1.77704	up	204
A_23_P71241	SEC61G	Homo sapiens Sec61 gamma subunit (SEC61G), transcript variant 1, mRNA [NM_014302]	2.11756	up	205
A_23_P140301	PSMA3	Homo sapiens proteasome (prosome, macropain) subunit, alpha type, 3 (PSMA3), transcript variant 1, mRNA [NM_002788]	1.90065	up	206
A_23_P140960	NDUFAB1	Homo sapiens NADH dehydrogenase (ubiquinone) 1, alpha/beta subcomplex, 1, 8kDa (NDUFAB1), nuclear gene encoding mitochondrial protein, mRNA [NM_005003]	1.85556	up	207
A_23_P158148	CCT6A	Homo sapiens chaperonin containing TCP1, subunit 6A (zeta 1) (CCT6A), transcript variant 1, mRNA [NM_001762]	1.66781	up	208
A_23_P345591	PSMA2	Homo sapiens proteasome (prosome, macropain) subunit, alpha type, 2 (PSMA2), mRNA [NM_002787]	1.72266	up	209
A_23_P356330	PPPDE2	Homo sapiens PPPDE peptidase domain containing 2 (PPPDE2), mRNA [NM_015704]	4.22801	up	210
A_23_P24594	HSPA8	Homo sapiens heat shock 70kDa protein 8 (HSPA8), transcript variant 1, mRNA [NM_006597]	2.9051	up	211
A_24_P287129	HSPA8	Homo sapiens heat shock 70kDa protein 8 (HSPA8), transcript variant 1, mRNA [NM_006597]	2.79398	up	212
A_32_P13728	HSPA8	Homo sapiens heat shock 70kDa protein 8 (HSPA8), transcript variant 1, mRNA [NM_006597]	2.68681	up	213
A_23_P161338	PPA1	Homo sapiens pyrophosphatase (inorganic) 1 (PPA1), mRNA [NM_021129]	2.73421	up	214
A_24_P315405	A_24_P315405	na	2.71916	up	215
A_24_P587882	A_24_P587882	na	1.74721	up	216
A_24_P75948	A_24_P75948	na	1.92215	up	217
A_23_P128532	C12orf45	Homo sapiens chromosome 12 open reading frame 45 (C12orf45), mRNA [NM_152318]	1.58764	up	218
A_23_P126291	SNRPE	Homo sapiens small nuclear ribonucleoprotein polypeptide E (SNRPE), mRNA [NM_003094]	1.63097	up	219
A_24_P306788	A_24_P306788	na	1.74833	up	220
A_23_P159650	COX7B	Homo sapiens cytochrome c oxidase subunit VIIb (COX7B), nuclear gene encoding mitochondrial protein, mRNA [NM_001866]	1.75049	up	221
A_24_P11045	A_24_P11045	COX7B_HUMAN (P24311) Cytochrome c oxidase polypeptide VIIb, mitochondrial precursor , partial (78%) [THC2785765]	1.73694	up	222
A_24_P557232	A_24_P557232	K-EST0153390 L5HLK1 Homo sapiens cDNA clone L5HLK1-3-D02 5', mRNA sequence [CB111670]	1.72732	up	223
A_23_P154929	BID	Homo sapiens BH3 interacting domain death agonist (BID), transcript variant 1, mRNA [NM_197966]	2.58208	up	224
A_24_P187948	BID	Homo sapiens BH3 interacting domain death agonist (BID), transcript variant 1, mRNA [NM_197966]	2.97636	up	225
A_32_P50522	FKBP1A	Homo sapiens FK506 binding protein 1A, 12kDa (FKBP1A), transcript variant 1, mRNA [NM_000801]	1.73066	up	226
A_24_P239731	B4GALT5	Homo sapiens UDP-Gal:betaGlcNAc beta 1,4- galactosyltransferase, polypeptide 5 (B4GALT5), mRNA [NM_004776]	2.42176	up	227
A_24_P135579	A_24_P135579	na	1.63906	up	228
A_24_P504405	SNRPF	Homo sapiens small nuclear ribonucleoprotein polypeptide F (SNRPF), mRNA [NM_003095]	1.63995	up	229
A_24_P928017	A_24_P928017	na	1.53799	up	230
A_32_P98313	NDUFA4	Homo sapiens NADH dehydrogenase (ubiquinone) 1 alpha subcomplex, 4, 9kDa (NDUFA4), nuclear gene encoding mitochondrial protein, mRNA [NM_002489]	1.57346	up	231
A_23_P204581	TXNRD1	Homo sapiens thioredoxin reductase 1 (TXNRD1), transcript variant 1, mRNA [NM_003330]	2.35546	up	232
A_23_P45475	GLA	Homo sapiens galactosidase, alpha (GLA), mRNA [NM_000169]	2.28577	up	233
A_23_P30024	NFKB1	Homo sapiens nuclear factor of kappa light polypeptide gene enhancer in B-cells 1 (NFKB1), transcript variant 1, mRNA [NM_003998]	2.58302	up	234
A_24_P21410	NOL6	Homo sapiens nucleolar protein family 6 (RNA-associated) (NOL6), transcript variant alpha, mRNA [NM_022917]	1.85656	up	235
A_23_P141600	C17orf99	Homo sapiens chromosome 17 open reading frame 99 (C17orf99), mRNA [NM_001163075]	5.83112	up	236
A_23_P255869	C9orf46	Homo sapiens chromosome 9 open reading frame 46 (C9orf46), mRNA [NM_018465]	1.93808	up	237
A_23_P64010	MTCH2	Homo sapiens mitochondrial carrier 2 (MTCH2), nuclear gene encoding mitochondrial protein, mRNA [NM_014342]	1.9478	up	238
A_23_P69310	CCRL2	Homo sapiens chemokine (C-C motif) receptor-like 2 (CCRL2), transcript variant 1, mRNA [NM_003965]	10.3242	up	239
A_24_P97405	CCRL2	Homo sapiens chemokine (C-C motif) receptor-like 2 (CCRL2), transcript variant 1, mRNA [NM_003965]	12.5604	up	240
A_23_P148513	GNG5	Homo sapiens guanine nucleotide binding protein (G protein), gamma 5 (GNG5), mRNA [NM_005274]	1.76001	up	241
A_23_P502425	MRPL47	Homo sapiens mitochondrial ribosomal protein L47 (MRPL47), nuclear gene encoding mitochondrial protein, transcript variant 1, mRNA [NM_020409]	1.66208	up	242
A_23_P65254	POMP	Homo sapiens proteasome maturation protein (POMP), mRNA [NM_015932]	2.11991	up	243
A_23_P419239	ETNK1	Homo sapiens ethanolamine kinase 1 (ETNK1), transcript variant 1, mRNA [NM_018638]	1.72326	up	244
A_23_P313938	PPIF	Homo sapiens clone DNA142995 PPIF (UNQ6502) mRNA, complete cds. [AY358854]	1.99357	up	245
A_24_P219552	NFE2L1	Homo sapiens nuclear factor (erythroid-derived 2)-like 1 (NFE2L1), mRNA [NM_003204]	2.20917	up	246
A_23_P152858	C17orf79	Homo sapiens chromosome 17 open reading frame 79 (C17orf79), mRNA [NM_018405]	2.3264	up	247
A_23_P259641	EZH2	Homo sapiens enhancer of zeste homolog 2 (Drosophila) (EZH2), transcript variant 1, mRNA [NM_004456]	2.37514	up	248
A_23_P126790	SARS	Homo sapiens seryl-tRNA synthetase (SARS), transcript variant 1, mRNA [NM_006513]	1.80351	up	249
A_23_P89455	SLC35B1	Homo sapiens solute carrier family 35, member B1 (SLC35B1), mRNA [NM_005827]	1.78862	up	250
A_24_P188071	TUBA1C	Homo sapiens tubulin, alpha 1c (TUBA1C), mRNA [NM_032704]	3.49221	up	251
A_23_P21134	DDIT3	Homo sapiens DNA-damage-inducible transcript 3 (DDIT3), transcript variant 5, mRNA [NM_004083]	2.99089	up	252
A_23_P87216	SLC3A2	Homo sapiens solute carrier family 3 (activators of dibasic and neutral amino acid transport), member 2 (SLC3A2), transcript variant 2, mRNA [NM_001012662]	1.87935	up	253
A_23_P63825	GOT1	Homo sapiens glutamic-oxaloacetic transaminase 1, soluble (aspartate aminotransferase 1) (GOT1), mRNA [NM_002079]	2.81169	up	254
A_24_P81473	GOT1	Homo sapiens glutamic-oxaloacetic transaminase 1, soluble (aspartate aminotransferase 1) (GOT1), mRNA [NM_002079]	3.22111	up	255
A_23_P81805	VEGFA	Homo sapiens vascular endothelial growth factor A (VEGFA), transcript variant 1, mRNA [NM_001025366]	7.20242	up	256
A_24_P12401	VEGFA	Homo sapiens vascular endothelial growth factor A (VEGFA), transcript variant 1, mRNA [NM_001025366]	7.63038	up	257
A_23_P340722	XPOT	Homo sapiens exportin, tRNA (nuclear export receptor for tRNAs) (XPOT), mRNA [NM_007235]	2.19651	up	258
A_32_P13719	XPOT	Homo sapiens exportin, tRNA (nuclear export receptor for tRNAs) (XPOT), mRNA [NM_007235]	2.44828	up	259
A_32_P37733	XPOT	exportin, tRNA (nuclear export receptor for tRNAs) [Source:HGNC Symbol;Acc:12826] [ENST00000332707]	2.34758	up	260
A_24_P366526	SYNGR2	Homo sapiens synaptogyrin 2, mRNA (cDNA clone MGC:102914 IMAGE:4746277), complete cds. [BC105992]	2.86046	up	261
A_24_P47547	RAN	Homo sapiens RAN, member RAS oncogene family (RAN), mRNA [NM_006325]	1.8612	up	262
A_32_P506600	RAN	Homo sapiens RAN, member RAS oncogene family (RAN), mRNA [NM_006325]	2.00309	up	263
A_23_P139471	RPS26	Homo sapiens ribosomal protein S26 (RPS26), mRNA [NM_001029]	1.89199	up	264
A_23_P22273	A_23_P22273	Homo sapiens mRNA for F1 beta subunit, complete cds. [D00022]	1.67875	up	265
A_32_P168247	COX6A1	Homo sapiens cytochrome c oxidase subunit VIa polypeptide 1 (COX6A1), nuclear gene encoding mitochondrial protein, mRNA [NM_004373]	1.51222	up	266
A_23_P53476	LDHB	Homo sapiens lactate dehydrogenase B (LDHB), transcript variant 1, mRNA [NM_002300]	1.79611	up	267
A_23_P204333	ALG10	Homo sapiens asparagine-linked glycosylation 10, alpha-1,2-glucosyltransferase homolog (S. pombe) (ALG10), mRNA [NM_032834]	1.61845	up	268
A_32_P103309	ALG10B	Homo sapiens asparagine-linked glycosylation 10, alpha-1,2-glucosyltransferase homolog B (yeast) (ALG10B), mRNA [NM_001013620]	1.65651	up	269
A_23_P36464	C12orf11	Homo sapiens chromosome 12 open reading frame 11 (C12orf11), mRNA [NM_018164]	1.5521	up	270
A_32_P36101	ARL1	Homo sapiens ADP-ribosylation factor-like 1 (ARL1), mRNA [NM_001177]	1.67258	up	271
A_32_P68586	ARL1	Homo sapiens ADP-ribosylation factor-like 1 (ARL1), mRNA [NM_001177]	1.62993	up	272
A_24_P57700	ZHX3	Homo sapiens zinc fingers and homeoboxes 3 (ZHX3), mRNA [NM_015035]	1.75432	up	273
A_32_P232381	A_32_P232381	BX095032 Soares breast 2NbHBst Homo sapiens cDNA clone IMAGp998E17244, mRNA sequence [BX095032]	3.04185	up	274
A_23_P100868	MYO19	Homo sapiens myosin XIX (MYO19), transcript variant 3, mRNA [NM_001033580]	1.69996	up	275
A_23_P153418	ISOC2	Homo sapiens isochorismatase domain containing 2 (ISOC2), nuclear gene encoding mitochondrial protein, transcript variant 2, mRNA [NM_024710]	2.3571	up	276
A_23_P409386	SLC25A22	Homo sapiens solute carrier family 25 (mitochondrial carrier: glutamate), member 22 (SLC25A22), nuclear gene encoding mitochondrial protein, transcript variant 2, mRNA [NM_024698]	1.59917	up	277
A_24_P354451	ACOX3	Homo sapiens acyl-CoA oxidase 3, pristanoyl (ACOX3), transcript variant 1, mRNA [NM_003501]	1.95537	up	278
A_23_P153266	TOMM40	Homo sapiens translocase of outer mitochondrial membrane 40 homolog (yeast) (TOMM40), nuclear gene encoding mitochondrial protein, transcript variant 3, mRNA [NM_006114]	1.93998	up	279
A_23_P6802	RRP9	Homo sapiens ribosomal RNA processing 9, small subunit (SSU) processome component, homolog (yeast) (RRP9), mRNA [NM_004704]	1.94389	up	280
A_23_P160631	CCT3	Homo sapiens chaperonin containing TCP1, subunit 3 (gamma) (CCT3), transcript variant 1, mRNA [NM_005998]	1.6727	up	281
A_23_P84929	SLC38A5	Homo sapiens solute carrier family 38, member 5 (SLC38A5), mRNA [NM_033518]	2.12151	up	282
A_23_P152353	EARS2	Homo sapiens glutamyl-tRNA synthetase 2, mitochondrial (putative) (EARS2), nuclear gene encoding mitochondrial protein, transcript variant 1, mRNA [NM_001083614]	1.91501	up	283
A_23_P80129	RRP1	Homo sapiens ribosomal RNA processing 1 homolog (S. cerevisiae) (RRP1), mRNA [NM_003683]	1.85028	up	284
A_23_P43800	BOP1	Homo sapiens block of proliferation 1 (BOP1), mRNA [NM_015201]	2.35944	up	285
A_23_P151497	TRMT61A	Homo sapiens tRNA methyltransferase 61 homolog A (S. cerevisiae) (TRMT61A), mRNA [NM_152307]	1.79054	up	286
A_24_P373126	TRMT61A	Homo sapiens tRNA methyltransferase 61 homolog A (S. cerevisiae) (TRMT61A), mRNA [NM_152307]	2.02098	up	287
A_23_P146058	ATP6V1C1	Homo sapiens ATPase, H+ transporting, lysosomal 42kDa, V1 subunit C1 (ATP6V1C1), mRNA [NM_001695]	1.68655	up	288
A_24_P276791	LRRC42	Homo sapiens leucine rich repeat containing 42 (LRRC42), mRNA [NM_052940]	1.72457	up	289
A_23_P119789	TMEM185B	Homo sapiens transmembrane protein 185B (TMEM185B), mRNA [NM_024121]	2.25751	up	290
A_24_P750305	LOC643837	Homo sapiens uncharacterized LOC643837 (LOC643837), non-coding RNA [NR_015368]	1.70692	up	291
A_23_P70677	C6orf228	Homo sapiens chromosome 6 open reading frame 228 (C6orf228), mRNA [NM_001135575]	1.88131	up	292
A_24_P213206	ZNF259P1	Homo sapiens mRNA; cDNA DKFZp781A1422 (from clone DKFZp781A1422). [CR627448]	1.82737	up	293
A_24_P101503	A_24_P101503	na	2.21295	up	294
A_24_P130296	C17orf79	Homo sapiens chromosome 17 open reading frame 79 (C17orf79), mRNA [NM_018405]	2.06093	up	295
A_23_P200222	LRP8	Homo sapiens low density lipoprotein receptor-related protein 8, apolipoprotein e receptor (LRP8), transcript variant 2, mRNA [NM_033300]	6.5856	up	296
A_24_P172990	AARS	Homo sapiens alanyl-tRNA synthetase (AARS), mRNA [NM_001605]	2.62362	up	297
A_23_P34325	LRP8	Homo sapiens low density lipoprotein receptor-related protein 8, apolipoprotein e receptor (LRP8), transcript variant 2, mRNA [NM_033300]	4.92918	up	298
A_32_P98979	LRP8	Homo sapiens low density lipoprotein receptor-related protein 8, apolipoprotein e receptor (LRP8), transcript variant 1, mRNA [NM_004631]	4.36996	up	299
A_24_P93901	SIN3B	Homo sapiens SIN3 homolog B, transcription regulator (yeast), mRNA (cDNA clone IMAGE:3923074), partial cds. [BC025026]	2.02145	up	300
A_23_P204364	NOP2	Homo sapiens NOP2 nucleolar protein homolog (yeast) (NOP2), transcript variant 2, mRNA [NM_001033714]	1.68853	up	301
A_23_P343914	PDE12	Homo sapiens phosphodiesterase 12 (PDE12), mRNA [NM_177966]	1.55413	up	302
A_23_P27493	PPAN	Homo sapiens peter pan homolog (Drosophila) (PPAN), mRNA [NM_020230]	2.19745	up	303
A_23_P501134	LIG3	Homo sapiens ligase III, DNA, ATP-dependent (LIG3), nuclear gene encoding mitochondrial protein, transcript variant beta, mRNA [NM_002311]	1.74236	up	304
A_23_P60189	A_23_P60189	na	1.92635	up	305
A_24_P177553	A_24_P177553	AGENCOURT_10615922 NIH_MGC_141 Homo sapiens cDNA clone IMAGE:6744194 5', mRNA sequence [BU963192]	2.54467	up	306
A_23_P148372	CSTF2	Homo sapiens cleavage stimulation factor, 3' pre-RNA, subunit 2, 64kDa (CSTF2), mRNA [NM_001325]	1.55899	up	307
A_23_P144244	COX17	COX17 cytochrome c oxidase assembly homolog (S. cerevisiae) [Source:HGNC Symbol;Acc:2264] [ENST00000484810]	3.07634	up	308
A_23_P212307	KIF9	Homo sapiens kinesin family member 9 (KIF9), transcript variant 1, mRNA [NM_022342]	2.42623	up	309
A_23_P54477	NOP10	Homo sapiens NOP10 ribonucleoprotein homolog (yeast) (NOP10), mRNA [NM_018648]	1.79569	up	310
A_23_P87329	NAT10	Homo sapiens N-acetyltransferase 10 (GCN5-related) (NAT10), transcript variant 1, mRNA [NM_024662]	1.75231	up	311
A_23_P376488	TNF	Homo sapiens tumor necrosis factor (TNF), mRNA [NM_000594]	3.11031	up	312
A_23_P43820	MFSD2A	Homo sapiens major facilitator superfamily domain containing 2A (MFSD2A), transcript variant 2, mRNA [NM_032793]	3.34381	up	313
A_24_P394533	NEU1	Homo sapiens sialidase 1 (lysosomal sialidase) (NEU1), mRNA [NM_000434]	2.021	up	314
A_23_P102420	CCT4	Homo sapiens chaperonin containing TCP1, subunit 4 (delta) (CCT4), mRNA [NM_006430]	1.68312	up	315
A_23_P432360	PMM2	Homo sapiens phosphomannomutase 2 (PMM2), mRNA [NM_000303]	2.08152	up	316
A_23_P34733	FH	Homo sapiens fumarate hydratase (FH), nuclear gene encoding mitochondrial protein, mRNA [NM_000143]	1.73025	up	317
A_32_P194264	CHAC2	Homo sapiens ChaC, cation transport regulator homolog 2 (E. coli) (CHAC2), mRNA [NM_001008708]	2.51081	up	318
A_23_P141315	NLE1	Homo sapiens notchless homolog 1 (Drosophila) (NLE1), transcript variant 2, mRNA [NM_001014445]	2.39196	up	319
A_23_P314584	MAPKAPK3	Homo sapiens mitogen-activated protein kinase-activated protein kinase 3 (MAPKAPK3), transcript variant 3, mRNA [NM_004635]	2.74624	up	320
A_23_P37191	PSMB5	Homo sapiens proteasome (prosome, macropain) subunit, beta type, 5 (PSMB5), transcript variant 1, mRNA [NM_002797]	1.80718	up	321
A_24_P406986	SLC43A3	Homo sapiens solute carrier family 43, member 3 (SLC43A3), mRNA [NM_199329]	3.86629	up	322
A_23_P47788	METTL1	Homo sapiens methyltransferase like 1 (METTL1), transcript variant 1, mRNA [NM_005371]	6.16336	up	323
A_23_P47790	METTL1	Homo sapiens methyltransferase like 1 (METTL1), transcript variant 1, mRNA [NM_005371]	5.95147	up	324
A_23_P59950	SLC39A14	Homo sapiens solute carrier family 39 (zinc transporter), member 14 (SLC39A14), transcript variant 2, mRNA [NM_015359]	2.24807	up	325
A_32_P155563	A_32_P155563	AGENCOURT_7782569 NIH_MGC_67 Homo sapiens cDNA clone IMAGE:6137082 5', mRNA sequence [BU153693]	2.31406	up	326
A_23_P210939	EIF6	Homo sapiens eukaryotic translation initiation factor 6 (EIF6), transcript variant 2, mRNA [NM_181468]	1.50642	up	327
A_23_P24997	CDK4	Homo sapiens cyclin-dependent kinase 4 (CDK4), mRNA [NM_000075]	2.28791	up	328
A_23_P11995	PRDX1	Homo sapiens peroxiredoxin 1 (PRDX1), transcript variant 1, mRNA [NM_002574]	3.28726	up	329
A_24_P680548	A_24_P680548	na	2.69124	up	330
A_23_P98042	A_23_P98042	na	2.42795	up	331
A_24_P146603	DDX21	Homo sapiens DEAD (Asp-Glu-Ala-Asp) box polypeptide 21 (DDX21), mRNA [NM_004728]	2.49534	up	332
A_24_P298886	A_24_P298886	na	1.60216	up	333
A_23_P167040	PDIA5	Homo sapiens protein disulfide isomerase family A, member 5 (PDIA5), transcript variant 1, mRNA [NM_006810]	3.40173	up	334
A_23_P144726	NOP16	NOP16 nucleolar protein homolog (yeast) [Source:HGNC Symbol;Acc:26934] [ENST00000451293]	3.03668	up	335
A_23_P20683	KIAA0020	Homo sapiens KIAA0020 (KIAA0020), mRNA [NM_014878]	2.16989	up	336
A_23_P28625	WDR12	Homo sapiens WD repeat domain 12 (WDR12), mRNA [NM_018256]	2.96404	up	337
A_23_P56316	TIMM13	Homo sapiens translocase of inner mitochondrial membrane 13 homolog (yeast) (TIMM13), nuclear gene encoding mitochondrial protein, mRNA [NM_012458]	1.7975	up	338
A_23_P82478	PUS7	Homo sapiens pseudouridylate synthase 7 homolog (S. cerevisiae) (PUS7), mRNA [NM_019042]	3.13709	up	339
A_24_P106728	PUS7	Homo sapiens pseudouridylate synthase 7 homolog (S. cerevisiae) (PUS7), mRNA [NM_019042]	2.32154	up	340
A_23_P79161	PRELID1	Homo sapiens PRELI domain containing 1 (PRELID1), nuclear gene encoding mitochondrial protein, mRNA [NM_013237]	1.5894	up	341
A_23_P91590	RANBP1	Homo sapiens RAN binding protein 1 (RANBP1), mRNA [NM_002882]	1.69055	up	342
A_24_P506977	C7orf40	Homo sapiens chromosome 7 open reading frame 40 (C7orf40), non-coding RNA [NR_003697]	2.01061	up	343
A_23_P54626	CIRH1A	Homo sapiens cirrhosis, autosomal recessive 1A (cirhin) (CIRH1A), mRNA [NM_032830]	1.7407	up	344
A_24_P25346	CIRH1A	Homo sapiens cirrhosis, autosomal recessive 1A (cirhin) (CIRH1A), mRNA [NM_032830]	1.72216	up	345
A_23_P92132	IFRD2	Homo sapiens interferon-related developmental regulator 2 (IFRD2), mRNA [NM_006764]	2.00854	up	346
A_24_P63608	NHP2	Homo sapiens NHP2 ribonucleoprotein homolog (yeast) (NHP2), transcript variant 1, mRNA [NM_017838]	1.8215	up	347
A_23_P37497	MYO1E	Human myosin-IC mRNA, complete cds. [U14391]	3.502	up	348
A_23_P37503	MYO1E	Homo sapiens myosin IE (MYO1E), mRNA [NM_004998]	3.47332	up	349
A_23_P54846	HERPUD1	Homo sapiens homocysteine-inducible, endoplasmic reticulum stress-inducible, ubiquitin-like domain member 1 (HERPUD1), transcript variant 1, mRNA [NM_014685]	2.15369	up	350
A_32_P157385	ZNFX1-AS1	Homo sapiens cDNA FLJ42181 fis, clone THYMU2031368. [AK124175]	1.79271	up	351
A_23_P30655	NFKBIE	Homo sapiens nuclear factor of kappa light polypeptide gene enhancer in B-cells inhibitor, epsilon (NFKBIE), mRNA [NM_004556]	2.57784	up	352
A_23_P414252	SNX8	Homo sapiens cDNA, FLJ96764, highly similar to Homo sapiens sorting nexin 8 (SNX8), mRNA. [AK315670]	3.0076	up	353
A_23_P47955	OAS3	Homo sapiens 2'-5'-oligoadenylate synthetase 3, 100kDa (OAS3), mRNA [NM_006187]	8.79683	up	354
A_24_P335305	OAS3	Homo sapiens 2'-5'-oligoadenylate synthetase 3, 100kDa (OAS3), mRNA [NM_006187]	7.05043	up	355
A_23_P204472	RPLP0	Homo sapiens ribosomal protein, large, P0 (RPLP0), transcript variant 2, mRNA [NM_053275]	1.89857	up	356
A_32_P308040	RPLP0P2	Homo sapiens ribosomal protein, large, P0 pseudogene 2 (RPLP0P2), non-coding RNA [NR_002775]	1.7029	up	357
A_24_P278747	CCND2	Homo sapiens cyclin D2 (CCND2), mRNA [NM_001759]	2.75558	up	358
A_23_P209987	POLR1B	Homo sapiens polymerase (RNA) I polypeptide B, 128kDa (POLR1B), transcript variant 1, mRNA [NM_019014]	1.74548	up	359
A_23_P145197	BYSL	Homo sapiens bystin-like (BYSL), mRNA [NM_004053]	4.36505	up	360
A_23_P74914	URB2	Homo sapiens URB2 ribosome biogenesis 2 homolog (S. cerevisiae) (URB2), mRNA [NM_014777]	2.04532	up	361
A_23_P106998	MRPS23	Homo sapiens mitochondrial ribosomal protein S23 (MRPS23), nuclear gene encoding mitochondrial protein, mRNA [NM_016070]	1.54073	up	362
A_32_P187176	MRRF	Homo sapiens mitochondrial ribosome recycling factor (MRRF), nuclear gene encoding mitochondrial protein, transcript variant 1, mRNA [NM_138777]	1.51283	up	363
A_24_P253215	EMG1	Homo sapiens EMG1 nucleolar protein homolog (S. cerevisiae) (EMG1), mRNA [NM_006331]	1.64933	up	364
A_23_P85371	RABGGTB	Homo sapiens Rab geranylgeranyltransferase, beta subunit (RABGGTB), mRNA [NM_004582]	1.51983	up	365
A_24_P305747	A_24_P305747	Q6V8L6_MACRA (Q6V8L6) Ribosomal protein P1 (Fragment), partial (71%) [THC2524424]	1.92724	up	366
A_24_P686956	A_24_P686956	ALU1_HUMAN (P39188) Alu subfamily J sequence contamination warning entry, partial (5%) [THC2519695]	1.9841	up	367
A_24_P21447	SURF6	Homo sapiens surfeit 6 (SURF6), mRNA [NM_006753]	1.53513	up	368
A_24_P928639	SOLH	Homo sapiens small optic lobes homolog (Drosophila), mRNA (cDNA clone IMAGE:5518093). [BC032648]	2.78205	up	369
A_23_P204847	LCP1	Homo sapiens lymphocyte cytosolic protein 1 (L-plastin) (LCP1), mRNA [NM_002298]	3.23486	up	370
A_23_P216920	NEK6	Homo sapiens NIMA (never in mitosis gene a)-related kinase 6 (NEK6), transcript variant 2, mRNA [NM_014397]	6.266	up	371
A_23_P27656	C19orf48	Homo sapiens chromosome 19 open reading frame 48 (C19orf48), mRNA [NM_199249]	3.16452	up	372
A_23_P110212	ACSL1	Homo sapiens acyl-CoA synthetase long-chain family member 1 (ACSL1), mRNA [NM_001995]	2.6586	up	373
A_23_P32707	ESPL1	Homo sapiens extra spindle pole bodies homolog 1 (S. cerevisiae) (ESPL1), mRNA [NM_012291]	3.21715	up	374
A_23_P203299	RCN1	Homo sapiens reticulocalbin 1, EF-hand calcium binding domain (RCN1), mRNA [NM_002901]	5.98876	up	375
A_23_P13222	RCN1	Homo sapiens reticulocalbin 1, EF-hand calcium binding domain (RCN1), mRNA [NM_002901]	5.89318	up	376
A_24_P370484	A_24_P370484	na	4.58152	up	377
A_23_P144816	VDAC1	Homo sapiens voltage-dependent anion channel 1 (VDAC1), nuclear gene encoding mitochondrial protein, transcript variant 1, mRNA [NM_003374]	2.85529	up	378
A_23_P312344	RBM19	Homo sapiens RNA binding motif protein 19 (RBM19), transcript variant 2, mRNA [NM_016196]	2.53431	up	379
A_23_P5171	A_23_P5171	na	1.97416	up	380
A_24_P188941	NPM1	Homo sapiens nucleophosmin (nucleolar phosphoprotein B23, numatrin) (NPM1), transcript variant 1, mRNA [NM_002520]	1.80971	up	381
A_24_P202769	BSG	Homo sapiens basigin (Ok blood group) (BSG), transcript variant 1, mRNA [NM_001728]	1.92529	up	382
A_24_P347854	SYNGR2	Homo sapiens synaptogyrin 2 (SYNGR2), mRNA [NM_004710]	2.45889	up	383
A_23_P161501	UBTD1	Homo sapiens ubiquitin domain containing 1 (UBTD1), mRNA [NM_024954]	3.76683	up	384
A_23_P33384	CIITA	Homo sapiens class II, major histocompatibility complex, transactivator (CIITA), mRNA [NM_000246]	2.65983	up	385
A_23_P365149	BCKDK	Homo sapiens branched chain ketoacid dehydrogenase kinase (BCKDK), nuclear gene encoding mitochondrial protein, transcript variant 1, mRNA [NM_005881]	1.74228	up	386
A_23_P164883	PNKP	Homo sapiens polynucleotide kinase 3'-phosphatase (PNKP), mRNA [NM_007254]	1.56681	up	387
A_24_P134266	BSG	Homo sapiens basigin (Ok blood group) (BSG), transcript variant 1, mRNA [NM_001728]	1.96806	up	388
A_23_P11564	KIAA0494	Homo sapiens KIAA0494 (KIAA0494), mRNA [NM_014774]	1.58409	up	389
A_24_P152983	A_24_P152983	na	1.53536	up	390
A_24_P681218	A_24_P681218	MUSEFTU elongation factor Tu {Mus musculus} (exp=-1; wgp=0; cg=0), partial (37%) [THC2544911]	1.52102	up	391
A_23_P144622	GNPDA1	Homo sapiens glucosamine-6-phosphate deaminase 1 (GNPDA1), mRNA [NM_005471]	2.02976	up	392
A_23_P168629	RBM28	Homo sapiens RNA binding motif protein 28 (RBM28), transcript variant 1, mRNA [NM_018077]	1.91715	up	393
A_23_P210690	TRIB3	Homo sapiens tribbles homolog 3 (Drosophila) (TRIB3), mRNA [NM_021158]	5.06	up	394
A_23_P305981	LOC388152	Homo sapiens uncharacterized LOC388152 (LOC388152), non-coding RNA [NR_027001]	1.91328	up	395
A_23_P21155	EDC3	Homo sapiens enhancer of mRNA decapping 3 homolog (S. cerevisiae) (EDC3), transcript variant 3, mRNA [NM_025083]	1.75816	up	396
A_24_P13376	ADIPOR2	Homo sapiens adiponectin receptor 2 (ADIPOR2), mRNA [NM_024551]	2.61205	up	397
A_24_P89457	CDKN1A	Homo sapiens cyclin-dependent kinase inhibitor 1A (p21, Cip1) (CDKN1A), transcript variant 2, mRNA [NM_078467]	4.35269	up	398
A_23_P58298	NAF1	Homo sapiens nuclear assembly factor 1 homolog (S. cerevisiae) (NAF1), transcript variant 1, mRNA [NM_138386]	1.69481	up	399
A_24_P38363	MYC	Homo sapiens v-myc myelocytomatosis viral oncogene homolog (avian) (MYC), mRNA [NM_002467]	7.67725	up	400
A_23_P155441	RFT1	Homo sapiens RFT1 homolog (S. cerevisiae) (RFT1), mRNA [NM_052859]	1.59298	up	401
A_23_P139881	CCND2	Homo sapiens cyclin D2 (CCND2), mRNA [NM_001759]	9.75659	up	402
A_24_P270235	CCND2	Homo sapiens cyclin D2 (CCND2), mRNA [NM_001759]	8.06248	up	403
A_23_P397238	FKBP1A	Homo sapiens FK506 binding protein 1A, 12kDa (FKBP1A), transcript variant 2, mRNA [NM_054014]	2.68539	up	404
A_24_P319715	PDIA6	Homo sapiens protein disulfide isomerase family A, member 6 (PDIA6), mRNA [NM_005742]	2.15231	up	405
A_24_P110471	A_24_P110471	UI-E-CK1-afi-c-21-0-UI.r1 UI-E-CK1 Homo sapiens cDNA clone UI-E-CK1-afi-c-21-0-UI 5', mRNA sequence [BM702886]	1.91474	up	406
A_24_P204515	A_24_P204515	RST6901 Athersys RAGE Library Homo sapiens cDNA, mRNA sequence [BG187898]	1.91992	up	407
A_23_P122007	C5orf30	Homo sapiens chromosome 5 open reading frame 30 (C5orf30), mRNA [NM_033211]	2.15149	up	408
A_23_P41380	ABCE1	Homo sapiens ATP-binding cassette, sub-family E (OABP), member 1 (ABCE1), transcript variant 1, mRNA [NM_002940]	1.76675	up	409
A_23_P7030	MRPL3	Homo sapiens mitochondrial ribosomal protein L3 (MRPL3), nuclear gene encoding mitochondrial protein, mRNA [NM_007208]	1.8136	up	410
A_24_P793228	A_24_P793228	na	1.99572	up	411
A_24_P763243	EEF1A1	Homo sapiens eukaryotic translation elongation factor 1 alpha 1 (EEF1A1), mRNA [NM_001402]	1.8204	up	412
A_23_P163955	PEMT	Homo sapiens phosphatidylethanolamine N-methyltransferase (PEMT), nuclear gene encoding mitochondrial protein, transcript variant 2, mRNA [NM_007169]	2.26898	up	413
A_23_P39110	RUVBL2	Homo sapiens RuvB-like 2 (E. coli) (RUVBL2), mRNA [NM_006666]	1.73538	up	414
A_23_P47565	LDHA	Homo sapiens lactate dehydrogenase A (LDHA), transcript variant 1, mRNA [NM_005566]	3.37368	up	415
A_23_P60943	A_23_P60943	Homo sapiens TIMM13a mRNA, complete cds. [AF152351]	1.74029	up	416
A_24_P170283	A_24_P170283	na	3.83086	up	417
A_24_P307126	A_24_P307126	na	3.45746	up	418
A_23_P503233	EDARADD	Homo sapiens EDAR-associated death domain (EDARADD), transcript variant B, mRNA [NM_080738]	2.65512	up	419
A_32_P44568	LDHA	Homo sapiens lactate dehydrogenase A (LDHA), transcript variant 1, mRNA [NM_005566]	3.56996	up	420
A_23_P75811	SLC3A2	Homo sapiens solute carrier family 3 (activators of dibasic and neutral amino acid transport), member 2 (SLC3A2), transcript variant 2, mRNA [NM_001012662]	2.69684	up	421
A_23_P34767	YBX1	Homo sapiens Y box binding protein 1 (YBX1), mRNA [NM_004559]	2.44021	up	422
A_32_P36884	A_32_P36884	FK506 binding protein 1C [Source:HGNC Symbol;Acc:21376] [ENST00000356170]	2.0173	up	423
A_23_P305060	NAMPT	Homo sapiens nicotinamide phosphoribosyltransferase (NAMPT), mRNA [NM_005746]	2.69459	up	424
A_24_P592591	A_24_P592591	na	2.82284	up	425
A_32_P79396	NAMPT	Homo sapiens nicotinamide phosphoribosyltransferase (NAMPT), mRNA [NM_005746]	2.55746	up	426
A_24_P408772	NAMPT	Homo sapiens nicotinamide phosphoribosyltransferase (NAMPT), mRNA [NM_005746]	2.74088	up	427
A_23_P32052	SURF4	Homo sapiens surfeit 4 (SURF4), mRNA [NM_033161]	1.56486	up	428
A_23_P3775	OGFOD1	Homo sapiens 2-oxoglutarate and iron-dependent oxygenase domain containing 1 (OGFOD1), mRNA [NM_018233]	1.52991	up	429
A_32_P71788	FKBP4	Homo sapiens FK506 binding protein 4, 59kDa (FKBP4), mRNA [NM_002014]	2.05615	up	430
A_24_P52168	A_24_P52168	na	2.30755	up	431
A_23_P402610	PFAS	Homo sapiens phosphoribosylformylglycinamidine synthase (PFAS), mRNA [NM_012393]	2.33069	up	432
A_23_P78170	MYBBP1A	Homo sapiens MYB binding protein (P160) 1a (MYBBP1A), transcript variant 2, mRNA [NM_014520]	1.88888	up	433
A_23_P425750	ARMC6	Homo sapiens armadillo repeat containing 6 (ARMC6), transcript variant 2, mRNA [NM_033415]	2.00262	up	434
A_24_P170874	A_24_P170874	Homo sapiens cDNA clone IMAGE:2960340. [BC013295]	2.62293	up	435
A_32_P128399	A_32_P128399	na	2.27111	up	436
A_23_P370434	C1QBP	Homo sapiens complement component 1, q subcomponent binding protein (C1QBP), nuclear gene encoding mitochondrial protein, mRNA [NM_001212]	2.11668	up	437
A_24_P332532	A_24_P332532	na	2.19744	up	438
A_23_P137103	EIF4A1	Homo sapiens eukaryotic translation initiation factor 4A1 (EIF4A1), transcript variant 1, mRNA [NM_001416]	2.46021	up	439
A_32_P149432	EIF4A1	Homo sapiens eukaryotic translation initiation factor 4A1 (EIF4A1), transcript variant 1, mRNA [NM_001416]	2.46222	up	440
A_23_P107087	TSR1	Homo sapiens TSR1, 20S rRNA accumulation, homolog (S. cerevisiae) (TSR1), mRNA [NM_018128]	2.5315	up	441
A_24_P255654	A_24_P255654	na	2.27601	up	442
A_24_P390793	EIF4A1	Homo sapiens eukaryotic translation initiation factor 4A1 (EIF4A1), transcript variant 1, mRNA [NM_001416]	2.50659	up	443
A_32_P135902	EIF4A1	Homo sapiens eukaryotic translation initiation factor 4A1 (EIF4A1), transcript variant 1, mRNA [NM_001416]	2.38407	up	444
A_24_P941336	TSR1	Homo sapiens TSR1, 20S rRNA accumulation, homolog (S. cerevisiae) (TSR1), mRNA [NM_018128]	1.77311	up	445
A_23_P402604	PFAS	Homo sapiens phosphoribosylformylglycinamidine synthase (PFAS), mRNA [NM_012393]	2.30874	up	446
A_24_P594094	A_24_P594094	na	2.42752	up	447
A_24_P578641	A_24_P578641	na	2.43919	up	448
A_24_P692030	A_24_P692030	na	2.34694	up	449
A_23_P166306	CBS	Homo sapiens cystathionine-beta-synthase (CBS), transcript variant 1, mRNA [NM_000071]	2.88657	up	450
A_23_P257043	GEM	Homo sapiens GTP binding protein overexpressed in skeletal muscle (GEM), transcript variant 1, mRNA [NM_005261]	11.9765	up	451
A_23_P133606	SLC12A2	Homo sapiens solute carrier family 12 (sodium/potassium/chloride transporters), member 2 (SLC12A2), mRNA [NM_001046]	1.65513	up	452
A_24_P222365	LARP4	Homo sapiens La ribonucleoprotein domain family, member 4 (LARP4), transcript variant 2, mRNA [NM_199188]	2.23615	up	453
A_24_P182182	SLC25A5	Homo sapiens solute carrier family 25 (mitochondrial carrier; adenine nucleotide translocator), member 5 (SLC25A5), nuclear gene encoding mitochondrial protein, mRNA [NM_001152]	1.77607	up	454
A_24_P182183	SLC25A5	Homo sapiens solute carrier family 25 (mitochondrial carrier; adenine nucleotide translocator), member 5 (SLC25A5), nuclear gene encoding mitochondrial protein, mRNA [NM_001152]	1.74678	up	455
A_24_P603890	A_24_P603890	na	1.53522	up	456
A_24_P679796	A_24_P679796	na	1.67538	up	457
A_23_P47818	CS	Homo sapiens citrate synthase (CS), nuclear gene encoding mitochondrial protein, mRNA [NM_004077]	1.85448	up	458
A_23_P116091	DPP3	Homo sapiens dipeptidyl-peptidase 3 (DPP3), transcript variant 2, mRNA [NM_130443]	2.2175	up	459
A_24_P91310	PSMC4	Homo sapiens proteasome (prosome, macropain) 26S subunit, ATPase, 4 (PSMC4), transcript variant 1, mRNA [NM_006503]	1.66233	up	460
A_32_P102252	A_32_P102252	na	2.87026	up	461
A_32_P163169	VDAC1	Homo sapiens voltage-dependent anion channel 1 (VDAC1), nuclear gene encoding mitochondrial protein, transcript variant 1, mRNA [NM_003374]	2.94101	up	462
A_23_P76450	PHLDA1	Homo sapiens pleckstrin homology-like domain, family A, member 1 (PHLDA1), mRNA [NM_007350]	7.06982	up	463
A_23_P17163	HNRNPA3	Homo sapiens heterogeneous nuclear ribonucleoprotein A3 (HNRNPA3), mRNA [NM_194247]	2.30189	up	464
A_32_P159347	HNRNPA3	Homo sapiens heterogeneous nuclear ribonucleoprotein A3 (HNRNPA3), mRNA [NM_194247]	2.02454	up	465
A_32_P77502	HNRNPA3	Homo sapiens heterogeneous nuclear ribonucleoprotein A3 (HNRNPA3), mRNA [NM_194247]	2.19074	up	466
A_24_P42633	CDC42	Homo sapiens cell division cycle 42 (GTP binding protein, 25kDa) (CDC42), transcript variant 2, mRNA [NM_044472]	1.57115	up	467
A_32_P115015	CDC42	Homo sapiens cell division cycle 42 (GTP binding protein, 25kDa) (CDC42), transcript variant 3, mRNA [NM_001039802]	1.512	up	468
A_32_P918263	A_32_P918263	na	1.74437	up	469
A_23_P214080	EGR1	Homo sapiens early growth response 1 (EGR1), mRNA [NM_001964]	25.7892	up	470
A_23_P216225	EGR3	Homo sapiens early growth response 3 (EGR3), transcript variant 1, mRNA [NM_004430]	14.0229	up	471
A_23_P108842	DUSP2	Homo sapiens dual specificity phosphatase 2 (DUSP2), mRNA [NM_004418]	4.38631	up	472
A_23_P41917	HOMER1	Homo sapiens homer homolog 1 (Drosophila) (HOMER1), mRNA [NM_004272]	4.1374	up	473
A_23_P215956	MYC	Homo sapiens v-myc myelocytomatosis viral oncogene homolog (avian) (MYC), mRNA [NM_002467]	8.5987	up	474
A_24_P415260	DDX21	DEAD (Asp-Glu-Ala-Asp) box polypeptide 21 [Source:HGNC Symbol;Acc:2744] [ENST00000354185]	2.60646	up	475
A_24_P713668	BZW1	Homo sapiens basic leucine zipper and W2 domains 1 (BZW1), transcript variant 4, mRNA [NM_014670]	1.64879	up	476
A_23_P313828	CENPV	Homo sapiens centromere protein V (CENPV), mRNA [NM_181716]	9.92432	up	477
A_23_P122439	BTN2A2	Homo sapiens butyrophilin, subfamily 2, member A2 (BTN2A2), transcript variant 2, mRNA [NM_181531]	1.84445	up	478
A_32_P209960	CIITA	Homo sapiens class II, major histocompatibility complex, transactivator (CIITA), mRNA [NM_000246]	2.27213	up	479
A_23_P214360	IRF4	Homo sapiens interferon regulatory factor 4 (IRF4), transcript variant 1, mRNA [NM_002460]	4.08011	up	480
A_24_P253251	SLC7A1	Homo sapiens solute carrier family 7 (cationic amino acid transporter, y+ system), member 1 (SLC7A1), mRNA [NM_003045]	5.40913	up	481
A_32_P52018	PHACTR1	Homo sapiens phosphatase and actin regulator 1 (PHACTR1), transcript variant 1, mRNA [NM_030948]	7.82399	up	482
A_23_P156788	STX11	Homo sapiens syntaxin 11 (STX11), mRNA [NM_003764]	3.01863	up	483
A_23_P205031	COL4A2	Homo sapiens collagen, type IV, alpha 2 (COL4A2), mRNA [NM_001846]	3.69773	up	484
A_23_P398566	NR4A3	Homo sapiens nuclear receptor subfamily 4, group A, member 3 (NR4A3), transcript variant 3, mRNA [NM_173200]	15.2602	up	485
A_23_P162970	IPO4	Homo sapiens importin 4 (IPO4), mRNA [NM_024658]	2.35111	up	486
A_24_P393844	DPH2	Homo sapiens DPH2 homolog (S. cerevisiae) (DPH2), transcript variant 1, mRNA [NM_001384]	1.73247	up	487
A_23_P50919	SERPINE2	Homo sapiens serpin peptidase inhibitor, clade E (nexin, plasminogen activator inhibitor type 1), member 2 (SERPINE2), transcript variant 1, mRNA [NM_006216]	11.6841	up	488
A_23_P214907	MTHFD1L	Homo sapiens methylenetetrahydrofolate dehydrogenase (NADP+ dependent) 1-like (MTHFD1L), nuclear gene encoding mitochondrial protein, transcript variant 2, mRNA [NM_015440]	6.69037	up	489
A_23_P214908	MTHFD1L	Homo sapiens methylenetetrahydrofolate dehydrogenase (NADP+ dependent) 1-like (MTHFD1L), nuclear gene encoding mitochondrial protein, transcript variant 4, mRNA [NM_001242769]	7.55441	up	490
A_24_P235049	MTHFD1L	Homo sapiens methylenetetrahydrofolate dehydrogenase (NADP+ dependent) 1-like (MTHFD1L), nuclear gene encoding mitochondrial protein, transcript variant 2, mRNA [NM_015440]	2.66144	up	491
A_32_P135243	MTHFD1L	Homo sapiens methylenetetrahydrofolate dehydrogenase (NADP+ dependent) 1-like (MTHFD1L), nuclear gene encoding mitochondrial protein, transcript variant 2, mRNA [NM_015440]	3.30352	up	492
A_23_P65651	WARS	Homo sapiens tryptophanyl-tRNA synthetase (WARS), transcript variant 1, mRNA [NM_004184]	4.09464	up	493
A_23_P51856	DUSP10	Homo sapiens dual specificity phosphatase 10 (DUSP10), transcript variant 1, mRNA [NM_007207]	5.35123	up	494
A_24_P182494	DUSP10	Homo sapiens dual specificity phosphatase 10 (DUSP10), transcript variant 1, mRNA [NM_007207]	5.63095	up	495
A_24_P411121	TNFRSF18	Homo sapiens tumor necrosis factor receptor superfamily, member 18 (TNFRSF18), transcript variant 2, mRNA [NM_148901]	7.61937	up	496
A_24_P923142	ZC3HAV1L	Homo sapiens cDNA FLJ40837 fis, clone TRACH2013495. [AK098156]	5.33384	up	497
A_23_P144369	NAP1L5	Homo sapiens nucleosome assembly protein 1-like 5 (NAP1L5), mRNA [NM_153757]	2.00668	up	498
A_23_P134247	RHEB	Homo sapiens Ras homolog enriched in brain (RHEB), mRNA [NM_005614]	1.7092	up	499
A_23_P65768	RSL24D1	Homo sapiens ribosomal L24 domain containing 1 (RSL24D1), mRNA [NM_016304]	1.52201	up	500
A_23_P86653	SRGN	Homo sapiens serglycin (SRGN), transcript variant 1, mRNA [NM_002727]	2.83786	up	501
A_24_P650425	A_24_P650425	Uncharacterized protein [Source:UniProtKB/TrEMBL;Acc:C9JFK8] [ENST00000496600]	3.22988	up	502
A_23_P16573	DDX49	Homo sapiens DEAD (Asp-Glu-Ala-Asp) box polypeptide 49 (DDX49), transcript variant 1, mRNA [NM_019070]	1.52029	up	503
A_23_P29204	MTFP1	Homo sapiens mitochondrial fission process 1 (MTFP1), nuclear gene encoding mitochondrial protein, transcript variant 1, mRNA [NM_016498]	2.22584	up	504
A_23_P165840	ODC1	Homo sapiens ornithine decarboxylase 1 (ODC1), mRNA [NM_002539]	3.12495	up	505
A_23_P398460	HK2	Homo sapiens hexokinase 2 (HK2), mRNA [NM_000189]	4.25275	up	506
A_23_P380978	C18orf19	Homo sapiens chromosome 18 open reading frame 19 (C18orf19), transcript variant 2, mRNA [NM_152352]	1.89712	up	507
A_23_P78311	SEH1L	Homo sapiens SEH1-like (S. cerevisiae) (SEH1L), transcript variant 2, mRNA [NM_031216]	2.10485	up	508
A_23_P103720	AGMAT	Homo sapiens agmatine ureohydrolase (agmatinase) (AGMAT), mRNA [NM_024758]	2.50557	up	509
A_23_P111297	RPP40	Homo sapiens ribonuclease P/MRP 40kDa subunit (RPP40), mRNA [NM_006638]	2.01824	up	510
A_24_P186204	ADAT2	Homo sapiens adenosine deaminase, tRNA-specific 2 (ADAT2), mRNA [NM_182503]	1.88776	up	511
A_24_P178643	A_24_P178643	na	1.69905	up	512
A_32_P182130	LOC100507246	Homo sapiens uncharacterized LOC100507246 (LOC100507246), transcript variant 1, non-coding RNA [NR_038108]	2.38282	up	513
A_24_P195724	A_24_P195724	na	1.63841	up	514
A_32_P188674	NPM1	Homo sapiens nucleophosmin (nucleolar phosphoprotein B23, numatrin) (NPM1), transcript variant 1, mRNA [NM_002520]	1.62895	up	515
A_24_P370472	HLA-DRB4	Homo sapiens major histocompatibility complex, class II, DR beta 4 (HLA-DRB4), mRNA [NM_021983]	2.36603	up	516
A_24_P230416	A_24_P230416	na	1.54596	up	517
A_24_P852756	HLA-DQA2	Homo sapiens major histocompatibility complex, class II, DQ alpha 2 (HLA-DQA2), mRNA [NM_020056]	3.4504	up	518
A_23_P351055	KPNA1	Homo sapiens karyopherin alpha 1 (importin alpha 5) (KPNA1), transcript variant 1, mRNA [NM_002264]	1.56923	up	519
A_23_P214798	SYNCRIP	Homo sapiens synaptotagmin binding, cytoplasmic RNA interacting protein (SYNCRIP), transcript variant 1, mRNA [NM_006372]	1.77637	up	520
A_23_P44581	NOMO1	Homo sapiens NODAL modulator 1 (NOMO1), mRNA [NM_014287]	1.52029	up	521
A_32_P160972	C6orf115	Homo sapiens chromosome 6 open reading frame 115 (C6orf115), mRNA [NM_021243]	3.71635	up	522
A_24_P119094	A_24_P119094	na	1.61005	up	523
A_24_P837537	A_24_P837537	na	1.90991	up	524
A_32_P101334	A_32_P101334	Homo sapiens cDNA FLJ26856 fis, clone PRS08123. [AK130366]	1.65059	up	525
A_23_P395566	FBXO31	Homo sapiens F-box protein 31 (FBXO31), mRNA [NM_024735]	1.51836	up	526
A_24_P74374	CTSA	Homo sapiens cathepsin A (CTSA), transcript variant 1, mRNA [NM_000308]	1.86882	up	527
A_24_P290214	A_24_P290214	na	1.78951	up	528
A_23_P28420	OLA1	Homo sapiens Obg-like ATPase 1 (OLA1), transcript variant 1, mRNA [NM_013341]	1.61386	up	529
A_23_P40010	LINC00152	Homo sapiens non-protein coding RNA 152, mRNA (cDNA clone IMAGE:2984883), with apparent retained intron. [BC010491]	2.33019	up	530
A_24_P273143	LINC00152	Homo sapiens long intergenic non-protein coding RNA 152 (LINC00152), transcript variant 1, non-coding RNA [NR_024204]	3.15198	up	531
A_24_P6921	LOC541471	Homo sapiens uncharacterized LOC541471 (LOC541471), transcript variant 2, non-coding RNA [NR_024373]	3.26661	up	532
A_24_P57047	DLL3	Homo sapiens delta-like 3 (Drosophila) (DLL3), transcript variant 2, mRNA [NM_203486]	3.35211	up	533
A_23_P138435	ZMIZ1	Homo sapiens zinc finger, MIZ-type containing 1 (ZMIZ1), mRNA [NM_020338]	4.55872	up	534
A_24_P306814	A_24_P306814	na	1.6963	up	535
A_24_P267592	SAMHD1	Homo sapiens SAM domain and HD domain 1 (SAMHD1), mRNA [NM_015474]	1.94324	up	536
A_24_P845223	A_24_P845223	Human lymphocyte antigen (DRw8) mRNA. [M27126]	2.61246	up	537
A_24_P826046	LOC100506190	Homo sapiens uncharacterized LOC100506190 (LOC100506190), non-coding RNA [NR_038955]	7.25394	up	538
A_32_P95147	LOC100506190	Homo sapiens, clone IMAGE:3851018, mRNA. [BC038559]	5.28451	up	539
A_23_P43484	CDKN2A	Homo sapiens cyclin-dependent kinase inhibitor 2A (melanoma, p16, inhibits CDK4) (CDKN2A), transcript variant 3, mRNA [NM_058197]	1.85829	up	540
A_23_P254733	MLF1IP	Homo sapiens MLF1 interacting protein (MLF1IP), mRNA [NM_024629]	1.80051	up	541
A_24_P462899	CENPW	Homo sapiens centromere protein W (CENPW), mRNA [NM_001012507]	2.34545	up	542
A_23_P80382	PRR5	Homo sapiens proline rich 5 (renal) (PRR5), transcript variant 2, mRNA [NM_015366]	2.16728	up	543
A_23_P209678	PLEK	Homo sapiens pleckstrin (PLEK), mRNA [NM_002664]	2.98352	up	544
A_23_P401904	PHF19	Homo sapiens PHD finger protein 19 (PHF19), transcript variant 2, mRNA [NM_001009936]	2.03249	up	545
A_23_P425516	TSPAN17	Homo sapiens tetraspanin 17 (TSPAN17), transcript variant 1, mRNA [NM_012171]	2.37678	up	546
A_23_P205818	PPIP5K1	Homo sapiens diphosphoinositol pentakisphosphate kinase 1 (PPIP5K1), transcript variant 5, mRNA [NM_001130858]	1.64805	up	547
A_23_P216970	TRAF1	Homo sapiens TNF receptor-associated factor 1 (TRAF1), transcript variant 1, mRNA [NM_005658]	3.59267	up	548
A_24_P89891	TRAF1	Homo sapiens TNF receptor-associated factor 1 (TRAF1), transcript variant 1, mRNA [NM_005658]	3.67446	up	549
A_24_P928510	THEM4	Homo sapiens thioesterase superfamily member 4 (THEM4), mRNA [NM_053055]	1.57997	up	550
A_32_P223245	A_32_P223245	na	1.75206	up	551
A_23_P127095	USMG5	Homo sapiens up-regulated during skeletal muscle growth 5 homolog (mouse) (USMG5), transcript variant 2, mRNA [NM_032747]	1.70353	up	552
A_23_P150009	ZDHHC16	Homo sapiens zinc finger, DHHC-type containing 16 (ZDHHC16), transcript variant 5, mRNA [NM_198046]	1.56485	up	553
A_23_P161257	PDCD11	programmed cell death 11 [Source:HGNC Symbol;Acc:13408] [ENST00000369797]	1.60759	up	554
A_23_P207766	ARHGDIA	Homo sapiens Rho GDP dissociation inhibitor (GDI) alpha (ARHGDIA), transcript variant 2, mRNA [NM_004309]	2.04167	up	555
A_23_P208393	A_23_P208393	na	1.53554	up	556
A_23_P206484	GFER	Homo sapiens growth factor, augmenter of liver regeneration (GFER), mRNA [NM_005262]	1.63417	up	557
A_24_P365469	B4GALT5	Homo sapiens UDP-Gal:betaGlcNAc beta 1,4- galactosyltransferase, polypeptide 5 (B4GALT5), mRNA [NM_004776]	2.36545	up	558
A_24_P941540	A_24_P941540	na	1.73545	up	559
A_23_P153745	IFI30	Homo sapiens interferon, gamma-inducible protein 30 (IFI30), mRNA [NM_006332]	2.37231	up	560
A_23_P385034	E2F3	Homo sapiens E2F transcription factor 3 (E2F3), transcript variant 1, mRNA [NM_001949]	1.73864	up	561
A_23_P155425	DUSP7	Homo sapiens dual specificity phosphatase 7 (DUSP7), mRNA [NM_001947]	1.98683	up	562
A_23_P62115	TIMP1	Homo sapiens TIMP metallopeptidase inhibitor 1 (TIMP1), mRNA [NM_003254]	3.05147	up	563
A_23_P323563	PLEKHG2	Homo sapiens pleckstrin homology domain containing, family G (with RhoGef domain) member 2 (PLEKHG2), mRNA [NM_022835]	2.10753	up	564
A_23_P338325	ELK3	Homo sapiens ELK3, ETS-domain protein (SRF accessory protein 2) (ELK3), mRNA [NM_005230]	1.80802	up	565
A_23_P346093	TMC8	Homo sapiens transmembrane channel-like 8 (TMC8), mRNA [NM_152468]	1.75389	up	566
A_23_P321984	CLECL1	Homo sapiens C-type lectin-like 1 (CLECL1), mRNA [NM_172004]	2.40913	up	567
A_24_P141481	CD59	Homo sapiens CD59 molecule, complement regulatory protein (CD59), transcript variant 1, mRNA [NM_203330]	1.56364	up	568
A_23_P102235	SNRPG	Homo sapiens small nuclear ribonucleoprotein polypeptide G (SNRPG), mRNA [NM_003096]	1.63595	up	569
A_32_P10100	A_32_P10100	na	1.51845	up	570
A_23_P845	TOMM40L	Homo sapiens translocase of outer mitochondrial membrane 40 homolog (yeast)-like (TOMM40L), nuclear gene encoding mitochondrial protein, mRNA [NM_032174]	1.91095	up	571
A_32_P35759	A_32_P35759	BX118285 Soares_testis_NHT Homo sapiens cDNA clone IMAGp998G173521, mRNA sequence [BX118285]	1.61933	up	572
A_24_P67100	A_24_P67100	na	1.50564	up	573
A_32_P30710	RPL23	Homo sapiens ribosomal protein L23 (RPL23), mRNA [NM_000978]	1.52027	up	574
A_23_P103837	UBAP2L	Homo sapiens ubiquitin associated protein 2-like (UBAP2L), transcript variant 2, mRNA [NM_001127320]	1.77148	up	575
A_23_P164141	PSME3	Homo sapiens proteasome (prosome, macropain) activator subunit 3 (PA28 gamma; Ki) (PSME3), transcript variant 2, mRNA [NM_176863]	1.84574	up	576
A_23_P13873	MLF2	Homo sapiens myeloid leukemia factor 2 (MLF2), transcript variant 1, mRNA [NM_005439]	1.70366	up	577
A_23_P303891	LCE1C	Homo sapiens late cornified envelope 1C (LCE1C), mRNA [NM_178351]	1.51347	up	578
A_23_P404685	LCE1A	Homo sapiens late cornified envelope 1A (LCE1A), mRNA [NM_178348]	1.8458	up	579
A_24_P482017	C7orf44	Homo sapiens chromosome 7 open reading frame 44, mRNA (cDNA clone IMAGE:3537461). [BC001743]	2.54228	up	580
A_24_P64126	CPNE3	Homo sapiens copine III (CPNE3), mRNA [NM_003909]	1.96701	up	581
A_23_P59210	CDKN1A	Homo sapiens cyclin-dependent kinase inhibitor 1A (p21, Cip1) (CDKN1A), transcript variant 1, mRNA [NM_000389]	3.92776	up	582
A_23_P78209	MAFG	Homo sapiens v-maf musculoaponeurotic fibrosarcoma oncogene homolog G (avian) (MAFG), transcript variant 1, mRNA [NM_002359]	2.28531	up	583
A_23_P208551	LPHN1	Homo sapiens latrophilin 1 (LPHN1), transcript variant 1, mRNA [NM_001008701]	1.75896	up	584
A_24_P765715	A_24_P765715	na	1.86405	up	585
A_23_P87732	POLR3B	Homo sapiens polymerase (RNA) III (DNA directed) polypeptide B (POLR3B), transcript variant 1, mRNA [NM_018082]	1.74699	up	586
A_23_P130926	C19orf24	Homo sapiens chromosome 19 open reading frame 24 (C19orf24), mRNA [NM_017914]	1.77207	up	587
A_24_P79199	PRIC285	Homo sapiens peroxisomal proliferator-activated receptor A interacting complex 285 (PRIC285), transcript variant 2, mRNA [NM_033405]	1.57234	up	588
A_24_P676216	A_24_P676216	na	2.7508	up	589
A_23_P42331	HMGA1	Homo sapiens high mobility group AT-hook 1 (HMGA1), transcript variant 3, mRNA [NM_145901]	2.00738	up	590
A_32_P181443	A_32_P181443	na	3.13464	up	591
A_23_P350059	PFN1P2	Homo sapiens profilin 1 pseudogene 2 (PFN1P2), non-coding RNA [NR_003242]	1.57967	up	592
A_23_P86943	SRPR	Homo sapiens signal recognition particle receptor (docking protein) (SRPR), transcript variant 1, mRNA [NM_003139]	1.62602	up	593
A_23_P72285	YWHAE	Homo sapiens tyrosine 3-monooxygenase/tryptophan 5-monooxygenase activation protein, epsilon polypeptide (YWHAE), transcript variant 1, mRNA [NM_006761]	2.00776	up	594
A_24_P24819	AGRN	Homo sapiens agrin (AGRN), mRNA [NM_198576]	2.28887	up	595
A_23_P68059	PCGF1	Homo sapiens polycomb group ring finger 1 (PCGF1), mRNA [NM_032673]	1.51146	up	596
A_23_P27096	PFN1	Homo sapiens profilin 1 (PFN1), mRNA [NM_005022]	2.18615	up	597
A_24_P298946	A_24_P298946	na	2.27275	up	598
A_24_P75748	A_24_P75748	na	2.27667	up	599
A_24_P213321	A_24_P213321	na	2.40509	up	600
A_24_P306754	A_24_P306754	na	2.08599	up	601
A_32_P234604	PFN1	Homo sapiens profilin 1 (PFN1), mRNA [NM_005022]	2.05069	up	602
A_23_P216966	PTGS1	Homo sapiens prostaglandin-endoperoxide synthase 1 (prostaglandin G/H synthase and cyclooxygenase) (PTGS1), transcript variant 1, mRNA [NM_000962]	9.94705	up	603
A_24_P64167	PTGS1	Homo sapiens prostaglandin-endoperoxide synthase 1 (prostaglandin G/H synthase and cyclooxygenase) (PTGS1), transcript variant 1, mRNA [NM_000962]	4.0388	up	604
A_24_P81947	CORO1C	Homo sapiens coronin, actin binding protein, 1C (CORO1C), transcript variant 1, mRNA [NM_014325]	1.64285	up	605
A_23_P126593	S100A11	Homo sapiens S100 calcium binding protein A11 (S100A11), mRNA [NM_005620]	2.20298	up	606
A_23_P145863	S100A11	Homo sapiens S100 calcium binding protein A11 (S100A11), mRNA [NM_005620]	2.25849	up	607
A_24_P152325	A_24_P152325	na	2.46364	up	608
A_23_P2366	NUDT4	Homo sapiens nudix (nucleoside diphosphate linked moiety X)-type motif 4 (NUDT4), transcript variant 2, mRNA [NM_199040]	1.59966	up	609
A_23_P310911	BLMH	Homo sapiens bleomycin hydrolase (BLMH), mRNA [NM_000386]	1.70115	up	610
A_23_P155677	UBE2K	Homo sapiens ubiquitin-conjugating enzyme E2K (UBE2K), transcript variant 1, mRNA [NM_005339]	1.57689	up	611
A_23_P68601	CST7	Homo sapiens cystatin F (leukocystatin) (CST7), mRNA [NM_003650]	4.11189	up	612
A_23_P166502	SREBF2	sterol regulatory element binding transcription factor 2 [Source:HGNC Symbol;Acc:11290] [ENST00000361204]	2.02712	up	613
A_23_P419602	SREBF2	Homo sapiens sterol regulatory element binding transcription factor 2 (SREBF2), mRNA [NM_004599]	2.00369	up	614
A_24_P110799	LSS	Homo sapiens lanosterol synthase (2,3-oxidosqualene-lanosterol cyclase) (LSS), transcript variant 1, mRNA [NM_002340]	2.15311	up	615
A_24_P38815	TPP1	Homo sapiens tripeptidyl peptidase I (TPP1), mRNA [NM_000391]	1.78341	up	616
A_24_P287189	TOLLIP	Homo sapiens toll interacting protein (TOLLIP), mRNA [NM_019009]	1.85882	up	617
A_23_P137825	A_23_P137825	na	1.59459	up	618
A_24_P401036	A_24_P401036	na	1.67428	up	619
A_24_P170384	A_24_P170384	na	1.61816	up	620
A_24_P196351	PLXNC1	Homo sapiens plexin C1 (PLXNC1), transcript variant 1, mRNA [NM_005761]	2.22105	up	621
A_24_P915007	NACC1	Homo sapiens nucleus accumbens associated 1, BEN and BTB (POZ) domain containing (NACC1), mRNA [NM_052876]	1.66808	up	622
A_23_P128650	SLC25A15	Homo sapiens solute carrier family 25 (mitochondrial carrier; ornithine transporter) member 15 (SLC25A15), nuclear gene encoding mitochondrial protein, mRNA [NM_014252]	1.83429	up	623
A_23_P156049	HEXB	Homo sapiens hexosaminidase B (beta polypeptide) (HEXB), mRNA [NM_000521]	1.5306	up	624
A_23_P24444	DHCR7	Homo sapiens 7-dehydrocholesterol reductase (DHCR7), transcript variant 1, mRNA [NM_001360]	3.13335	up	625
A_23_P67725	LMNB2	Homo sapiens lamin B2 (LMNB2), mRNA [NM_032737]	1.60134	up	626
A_23_P37514	C15orf39	Homo sapiens chromosome 15 open reading frame 39 (C15orf39), mRNA [NM_015492]	2.03903	up	627
A_32_P217655	LOC645166	Homo sapiens lymphocyte-specific protein 1 pseudogene (LOC645166), transcript variant 2, non-coding RNA [NR_027355]	2.44971	up	628
A_23_P2474	COPS7A	Homo sapiens COP9 constitutive photomorphogenic homolog subunit 7A (Arabidopsis) (COPS7A), transcript variant 4, mRNA [NM_016319]	1.54345	up	629
A_23_P399201	TMSB4X	Homo sapiens thymosin beta 4, X-linked (TMSB4X), mRNA [NM_021109]	1.8518	up	630
A_24_P374513	A_24_P374513	thymosin-like 4 (pseudogene) [Source:HGNC Symbol;Acc:11886] [ENST00000323496]	1.79194	up	631
A_24_P143189	TMSB4X	Homo sapiens thymosin beta 4, X-linked (TMSB4X), mRNA [NM_021109]	1.82552	up	632
A_24_P530977	A_24_P530977	na	1.75546	up	633
A_24_P374516	TMSB4X	Homo sapiens thymosin beta 4, X-linked (TMSB4X), mRNA [NM_021109]	1.82637	up	634
A_23_P104318	DDIT4	Homo sapiens DNA-damage-inducible transcript 4 (DDIT4), mRNA [NM_019058]	2.26345	up	635
A_23_P102122	ARPC2	Homo sapiens actin related protein 2/3 complex, subunit 2, 34kDa (ARPC2), transcript variant 1, mRNA [NM_152862]	1.5765	up	636
A_24_P359191	SLC6A6	Homo sapiens solute carrier family 6 (neurotransmitter transporter, taurine), member 6 (SLC6A6), transcript variant 1, mRNA [NM_003043]	1.85028	up	637
A_23_P13899	GAPDH	Homo sapiens glyceraldehyde-3-phosphate dehydrogenase (GAPDH), mRNA [NM_002046]	3.75132	up	638
A_24_P306355	A_24_P306355	na	3.09361	up	639
A_24_P631993	A_24_P631993	na	3.39244	up	640
A_24_P264685	A_24_P264685	na	2.84338	up	641
A_24_P739075	A_24_P739075	na	2.53901	up	642
A_24_P341058	A_24_P341058	na	2.34422	up	643
A_24_P32735	A_24_P32735	na	2.82938	up	644
A_24_P401582	A_24_P401582	na	2.88004	up	645
A_24_P67432	A_24_P67432	na	3.09358	up	646
A_24_P238616	A_24_P238616	na	2.59891	up	647
A_24_P118376	CEACAM20	Homo sapiens carcinoembryonic antigen-related cell adhesion molecule 20 (CEACAM20), transcript variant 4S, mRNA [NM_001102598]	3.13257	up	648
A_24_P152713	A_24_P152713	na	2.94273	up	649
A_24_P213034	A_24_P213034	na	3.00683	up	650
A_24_P307424	A_24_P307424	na	3.04816	up	651
A_24_P324214	A_24_P324214	na	2.98028	up	652
A_24_P632230	A_24_P632230	na	2.58762	up	653
A_24_P921801	A_24_P921801	na	2.71429	up	654
A_24_P213277	A_24_P213277	na	2.7654	up	655
A_24_P662086	ANKRD46	ankyrin repeat domain 46 [Source:HGNC Symbol;Acc:27229] [ENST00000524319]	2.18189	up	656
A_24_P324074	A_24_P324074	na	3.2085	up	657
A_24_P384210	A_24_P384210	na	3.4023	up	658
A_24_P853302	A_24_P853302	na	2.89342	up	659
A_24_P307306	A_24_P307306	na	3.48817	up	660
A_32_P212712	A_32_P212712	na	2.90687	up	661
A_23_P211785	ZNF35	Homo sapiens zinc finger protein 35 (ZNF35), mRNA [NM_003420]	1.58298	up	662
A_32_P163469	NFE2L1	Homo sapiens nuclear factor (erythroid-derived 2)-like 1 (NFE2L1), mRNA [NM_003204]	1.81928	up	663
A_23_P87528	BCAT1	Homo sapiens branched chain amino-acid transaminase 1, cytosolic (BCAT1), transcript variant 1, mRNA [NM_005504]	7.34284	up	664
A_24_P52921	BCAT1	Homo sapiens branched chain amino-acid transaminase 1, cytosolic (BCAT1), transcript variant 1, mRNA [NM_005504]	4.52948	up	665
A_24_P935986	BCAT1	Homo sapiens branched chain amino-acid transaminase 1, cytosolic (BCAT1), transcript variant 1, mRNA [NM_005504]	4.98921	up	666
A_23_P123276	FZD6	Homo sapiens frizzled family receptor 6 (FZD6), transcript variant 1, mRNA [NM_003506]	1.93804	up	667
A_23_P137948	NENF	Homo sapiens neudesin neurotrophic factor (NENF), transcript variant 1, mRNA [NM_013349]	1.5141	up	668
A_23_P346086	TPM3	Homo sapiens tropomyosin 3 (TPM3), transcript variant 3, mRNA [NM_001043352]	1.82725	up	669
A_23_P717	TMEM206	Homo sapiens transmembrane protein 206 (TMEM206), transcript variant 2, mRNA [NM_018252]	1.51292	up	670
A_23_P152548	SCPEP1	Homo sapiens serine carboxypeptidase 1 (SCPEP1), mRNA [NM_021626]	1.54571	up	671
A_23_P29621	GLYCTK	Homo sapiens glycerate kinase (GLYCTK), transcript variant 1, mRNA [NM_145262]	1.58871	up	672
A_23_P16683	TRMT1	Homo sapiens TRM1 tRNA methyltransferase 1 homolog (S. cerevisiae) (TRMT1), transcript variant 1, mRNA [NM_017722]	1.62479	up	673
A_24_P307466	A_24_P307466	na	1.6882	up	674
A_23_P8412	GALNT11	Homo sapiens UDP-N-acetyl-alpha-D-galactosamine:polypeptide N-acetylgalactosaminyltransferase 11 (GalNAc-T11) (GALNT11), mRNA [NM_022087]	1.89766	up	675
A_23_P99027	PTPN11	Homo sapiens protein tyrosine phosphatase, non-receptor type 11 (PTPN11), mRNA [NM_002834]	1.54352	up	676
A_24_P196774	SNX8	Homo sapiens sorting nexin 8 (SNX8), mRNA [NM_013321]	1.57119	up	677
A_23_P156562	CRIP3	Homo sapiens cysteine-rich protein 3 (CRIP3), mRNA [NM_206922]	2.66637	up	678
A_23_P32233	KLF4	Homo sapiens Kruppel-like factor 4 (gut) (KLF4), mRNA [NM_004235]	3.91963	up	679
A_23_P94216	LONRF1	Homo sapiens LON peptidase N-terminal domain and ring finger 1 (LONRF1), mRNA [NM_152271]	1.5818	up	680
A_24_P406480	LONRF1	Homo sapiens LON peptidase N-terminal domain and ring finger 1 (LONRF1), mRNA [NM_152271]	1.58472	up	681
A_32_P194032	LONRF1	Homo sapiens LON peptidase N-terminal domain and ring finger 1 (LONRF1), mRNA [NM_152271]	1.52098	up	682
A_23_P213766	ANKH	Homo sapiens ankylosis, progressive homolog (mouse) (ANKH), mRNA [NM_054027]	1.52518	up	683
A_23_P143514	SSR4P1	Homo sapiens signal sequence receptor, delta pseudogene 1 (SSR4P1), non-coding RNA [NR_027292]	2.32413	up	684
A_23_P42116	PPT2	Homo sapiens palmitoyl-protein thioesterase 2 (PPT2), transcript variant 1, mRNA [NM_005155]	1.9578	up	685
A_23_P138717	RGS10	Homo sapiens regulator of G-protein signaling 10 (RGS10), transcript variant 1, mRNA [NM_001005339]	1.67423	up	686
A_23_P41424	SLC39A8	Homo sapiens solute carrier family 39 (zinc transporter), member 8 (SLC39A8), transcript variant 1, mRNA [NM_022154]	2.08925	up	687
A_23_P12514	RHOC	Homo sapiens ras homolog gene family, member C (RHOC), transcript variant 1, mRNA [NM_175744]	1.67989	up	688
A_23_P144054	PRKCD	Homo sapiens protein kinase C, delta (PRKCD), transcript variant 1, mRNA [NM_006254]	1.53326	up	689
A_23_P27606	IL27RA	Homo sapiens interleukin 27 receptor, alpha (IL27RA), mRNA [NM_004843]	2.23181	up	690
A_32_P52609	LPIN1	Homo sapiens lipin 1 (LPIN1), mRNA [NM_145693]	2.38614	up	691
A_23_P308603	SRC	Homo sapiens v-src sarcoma (Schmidt-Ruppin A-2) viral oncogene homolog (avian) (SRC), transcript variant 1, mRNA [NM_005417]	2.14934	up	692
A_23_P65851	PEAK1	Homo sapiens NKF3 kinase family member (PEAK1), mRNA [NM_024776]	2.73929	up	693
A_23_P65877	SLC12A6	Homo sapiens solute carrier family 12 (potassium/chloride transporters), member 6 (SLC12A6), transcript variant 5, mRNA [NM_001042496]	1.86818	up	694
A_23_P30900	A_23_P30900	Uncharacterized protein [Source:UniProtKB/TrEMBL;Acc:E7ET45] [ENST00000552745]	3.57905	up	695
A_24_P348326	IL27RA	Homo sapiens interleukin 27 receptor, alpha (IL27RA), mRNA [NM_004843]	1.82474	up	696
A_23_P329971	PPAPDC1B	Homo sapiens phosphatidic acid phosphatase type 2 domain containing 1B (PPAPDC1B), transcript variant 2, mRNA [NM_032483]	3.33213	up	697
A_23_P340318	C11orf31	Homo sapiens chromosome 11 open reading frame 31 (C11orf31), mRNA [NM_170746]	1.89048	up	698
A_23_P98910	LRMP	Homo sapiens lymphoid-restricted membrane protein (LRMP), transcript variant 1, mRNA [NM_006152]	3.2908	up	699
A_23_P86330	IER5	Homo sapiens immediate early response 5 (IER5), mRNA [NM_016545]	1.78404	up	700
A_24_P333733	ATP6V0A1	Homo sapiens ATPase, H+ transporting, lysosomal V0 subunit a1 (ATP6V0A1), transcript variant 3, mRNA [NM_005177]	2.01539	up	701
A_23_P162486	PTPN6	Homo sapiens protein tyrosine phosphatase, non-receptor type 6 (PTPN6), transcript variant 1, mRNA [NM_002831]	2.48839	up	702
A_24_P178167	A_24_P178167	na	6.69577	up	703
A_23_P257704	HSPB1	Homo sapiens heat shock 27kDa protein 1 (HSPB1), mRNA [NM_001540]	3.04955	up	704
A_24_P86537	HSPB1	Homo sapiens heat shock 27kDa protein 1 (HSPB1), mRNA [NM_001540]	3.25098	up	705
A_32_P76247	HSPB1	Homo sapiens heat shock 27kDa protein 1 (HSPB1), mRNA [NM_001540]	3.0795	up	706
A_24_P933794	LOC646513	Homo sapiens clone DNA96880 VLGN1945 (UNQ1945) mRNA, complete cds. [AY358802]	1.58205	up	707
A_23_P110116	SH3BP2	Homo sapiens SH3-domain binding protein 2 (SH3BP2), transcript variant 1, mRNA [NM_003023]	2.86415	up	708
A_23_P169030	TNFRSF10B	Homo sapiens tumor necrosis factor receptor superfamily, member 10b (TNFRSF10B), transcript variant 1, mRNA [NM_003842]	2.08734	up	709
A_23_P27571	MCOLN1	Homo sapiens mucolipin 1 (MCOLN1), mRNA [NM_020533]	1.67691	up	710
A_23_P55045	SLC25A19	Homo sapiens solute carrier family 25 (mitochondrial thiamine pyrophosphate carrier), member 19 (SLC25A19), nuclear gene encoding mitochondrial protein, transcript variant 2, mRNA [NM_021734]	2.09398	up	711
A_23_P127642	ARHGEF12	Homo sapiens Rho guanine nucleotide exchange factor (GEF) 12 (ARHGEF12), transcript variant 1, mRNA [NM_015313]	1.62827	up	712
A_23_P53346	TMEM194A	Homo sapiens transmembrane protein 194A (TMEM194A), transcript variant 2, mRNA [NM_015257]	1.86779	up	713
A_23_P78281	GNA13	Homo sapiens guanine nucleotide binding protein (G protein), alpha 13 (GNA13), mRNA [NM_006572]	1.54726	up	714
A_23_P202837	CCND1	Homo sapiens cyclin D1 (CCND1), mRNA [NM_053056]	3.05413	up	715
A_24_P124550	CCND1	Homo sapiens cyclin D1 (CCND1), mRNA [NM_053056]	2.67694	up	716
A_23_P256487	CD274	Homo sapiens CD274 molecule (CD274), mRNA [NM_014143]	3.74967	up	717
A_23_P338479	CD274	Homo sapiens CD274 molecule (CD274), mRNA [NM_014143]	4.59869	up	718
A_24_P193011	CCND1	Homo sapiens cyclin D1 (CCND1), mRNA [NM_053056]	3.38137	up	719
A_23_P26746	A_23_P26746	Homo sapiens cDNA: FLJ23022 fis, clone LNG01117. [AK026675]	1.73167	up	720
A_24_P112447	ENTPD7	Homo sapiens ectonucleoside triphosphate diphosphohydrolase 7 (ENTPD7), mRNA [NM_020354]	1.81753	up	721
A_24_P213542	LINS	Homo sapiens cDNA FLJ10583 fis, clone NT2RP2003629. [AK001445]	1.5028	up	722
A_24_P299034	BACH1	Homo sapiens BTB and CNC homology 1, basic leucine zipper transcription factor 1 (BACH1), transcript variant 3, non-coding RNA [NR_027655]	1.8602	up	723
A_32_P191895	LOC100129960	PREDICTED: Homo sapiens syntenin-1-like (LOC100129960), miscRNA [XR_132551]	1.83278	up	724
A_32_P69136	A_32_P69136	na	1.79299	up	725
A_23_P125624	ACOT9	Homo sapiens acyl-CoA thioesterase 9 (ACOT9), nuclear gene encoding mitochondrial protein, transcript variant 1, mRNA [NM_001037171]	1.59574	up	726
A_23_P250904	UBQLN1	Homo sapiens ubiquilin 1 (UBQLN1), transcript variant 1, mRNA [NM_013438]	1.54297	up	727
A_23_P145574	HINT3	Homo sapiens histidine triad nucleotide binding protein 3 (HINT3), mRNA [NM_138571]	1.91709	up	728
A_23_P85560	EIF3I	Homo sapiens eukaryotic translation initiation factor 3, subunit I (EIF3I), mRNA [NM_003757]	1.62267	up	729
A_24_P42501	ACOT9	Homo sapiens acyl-CoA thioesterase 9 (ACOT9), nuclear gene encoding mitochondrial protein, transcript variant 1, mRNA [NM_001037171]	2.00292	up	730
A_24_P313744	USP14	Homo sapiens ubiquitin specific peptidase 14 (tRNA-guanine transglycosylase) (USP14), transcript variant 1, mRNA [NM_005151]	1.54432	up	731
A_23_P113701	PDGFA	Homo sapiens platelet-derived growth factor alpha polypeptide (PDGFA), transcript variant 1, mRNA [NM_002607]	5.22378	up	732
A_23_P141467	CDK5R1	Homo sapiens cyclin-dependent kinase 5, regulatory subunit 1 (p35) (CDK5R1), mRNA [NM_003885]	2.86664	up	733
A_23_P164702	MRPL4	Homo sapiens mitochondrial ribosomal protein L4 (MRPL4), nuclear gene encoding mitochondrial protein, transcript variant 1, mRNA [NM_015956]	1.73994	up	734
A_23_P68665	ADRM1	Homo sapiens adhesion regulating molecule 1 (ADRM1), transcript variant 1, mRNA [NM_007002]	1.72135	up	735
A_24_P305597	ADRM1	Homo sapiens adhesion regulating molecule 1 (ADRM1), transcript variant 1, mRNA [NM_007002]	1.66177	up	736
A_23_P91795	GRAMD4	Homo sapiens GRAM domain containing 4 (GRAMD4), mRNA [NM_015124]	3.03575	up	737
A_24_P339416	ARSG	Homo sapiens arylsulfatase G (ARSG), mRNA [NM_014960]	2.48048	up	738
A_23_P8108	HLA-DQB1	Homo sapiens major histocompatibility complex, class II, DQ beta 1 (HLA-DQB1), transcript variant 3, mRNA [NM_001243962]	2.83853	up	739
A_24_P923807	CIITA	class II, major histocompatibility complex, transactivator [Source:HGNC Symbol;Acc:7067] [ENST00000324288]	2.94991	up	740
A_23_P14515	ACOT4	Homo sapiens acyl-CoA thioesterase 4 (ACOT4), mRNA [NM_152331]	2.24898	up	741
A_23_P8744	ESYT2	Homo sapiens extended synaptotagmin-like protein 2 (ESYT2), mRNA [NM_020728]	1.64646	up	742
A_23_P209731	ARMC9	Homo sapiens armadillo repeat containing 9 (ARMC9), mRNA [NM_025139]	8.04569	up	743
A_23_P209735	ARMC9	Homo sapiens armadillo repeat containing 9 (ARMC9), mRNA [NM_025139]	8.97257	up	744
A_32_P175198	ACTG1	Homo sapiens actin, gamma 1 (ACTG1), transcript variant 2, mRNA [NM_001614]	5.18878	up	745
A_23_P98159	TPCN2	Homo sapiens two pore segment channel 2 (TPCN2), mRNA [NM_139075]	1.92794	up	746
A_24_P945408	ARMC9	armadillo repeat containing 9 [Source:HGNC Symbol;Acc:20730] [ENST00000483477]	4.41265	up	747
A_23_P110941	GSTA4	Homo sapiens glutathione S-transferase alpha 4 (GSTA4), mRNA [NM_001512]	3.31321	up	748
A_24_P276932	ATP6V1C2	Homo sapiens ATPase, H+ transporting, lysosomal 42kDa, V1 subunit C2 (ATP6V1C2), transcript variant 1, mRNA [NM_001039362]	3.27086	up	749
A_23_P61398	PIM3	Homo sapiens pim-3 oncogene (PIM3), mRNA [NM_001001852]	1.96677	up	750
A_24_P22050	RAB20	Homo sapiens RAB20, member RAS oncogene family (RAB20), mRNA [NM_017817]	4.07074	up	751
A_23_P54147	NIN	Homo sapiens ninein (GSK3B interacting protein) (NIN), transcript variant 6, mRNA [NM_016350]	1.68212	up	752
A_23_P88909	SYNGR3	Homo sapiens synaptogyrin 3 (SYNGR3), mRNA [NM_004209]	2.25646	up	753
A_24_P389916	LRRC32	Homo sapiens leucine rich repeat containing 32 (LRRC32), transcript variant 1, mRNA [NM_005512]	8.51448	up	754
A_23_P128036	MARS	Homo sapiens methionyl-tRNA synthetase (MARS), mRNA [NM_004990]	1.85448	up	755
A_23_P355075	CENPN	Homo sapiens centromere protein N (CENPN), transcript variant 2, mRNA [NM_001100624]	3.20205	up	756
A_23_P128351	EFCAB4B	Homo sapiens EF-hand calcium binding domain 4B (EFCAB4B), transcript variant 3, mRNA [NM_032680]	1.94655	up	757
A_24_P914479	SNX5	Homo sapiens sorting nexin 5, mRNA (cDNA clone IMAGE:3629947), with apparent retained intron. [BC002724]	2.27945	up	758
A_24_P620621	CBX5	Homo sapiens chromobox homolog 5 (CBX5), transcript variant 1, mRNA [NM_001127322]	1.57144	up	759
A_23_P95718	TAF4B	Homo sapiens TAF4b RNA polymerase II, TATA box binding protein (TBP)-associated factor, 105kDa (TAF4B), mRNA [NM_005640]	1.55696	up	760
A_24_P229531	OBFC2A	Homo sapiens oligonucleotide/oligosaccharide-binding fold containing 2A (OBFC2A), transcript variant 1, mRNA [NM_001031716]	2.12611	up	761
A_24_P358302	A_24_P358302	na	1.58004	up	762
A_23_P153971	SGPP2	Homo sapiens sphingosine-1-phosphate phosphatase 2 (SGPP2), mRNA [NM_152386]	3.41887	up	763
A_23_P4036	TEX2	Homo sapiens testis expressed 2 (TEX2), mRNA [NM_018469]	1.73977	up	764
A_24_P321626	POLR3B	Homo sapiens polymerase (RNA) III (DNA directed) polypeptide B (POLR3B), transcript variant 1, mRNA [NM_018082]	1.87436	up	765
A_23_P8416	GALNT11	Homo sapiens UDP-N-acetyl-alpha-D-galactosamine:polypeptide N-acetylgalactosaminyltransferase 11 (GalNAc-T11) (GALNT11), mRNA [NM_022087]	2.02136	up	766
A_24_P355267	SLC25A25	Homo sapiens solute carrier family 25 (mitochondrial carrier; phosphate carrier), member 25 (SLC25A25), nuclear gene encoding mitochondrial protein, transcript variant 2, mRNA [NM_001006641]	2.50868	up	767
A_24_P941824	KIF3B	Homo sapiens kinesin family member 3B (KIF3B), mRNA [NM_004798]	1.51888	up	768
A_23_P165162	HAMP	Homo sapiens hepcidin antimicrobial peptide (HAMP), mRNA [NM_021175]	2.4341	up	769
A_23_P356616	ABTB2	Homo sapiens ankyrin repeat and BTB (POZ) domain containing 2 (ABTB2), mRNA [NM_145804]	3.48581	up	770
A_23_P87513	ATP6V0A2	Homo sapiens ATPase, H+ transporting, lysosomal V0 subunit a2 (ATP6V0A2), mRNA [NM_012463]	1.55609	up	771
A_23_P68155	IFIH1	Homo sapiens interferon induced with helicase C domain 1 (IFIH1), mRNA [NM_022168]	1.54324	up	772
A_23_P153351	BLVRB	Homo sapiens biliverdin reductase B (flavin reductase (NADPH)) (BLVRB), mRNA [NM_000713]	2.37798	up	773
A_32_P84289	C1orf93	Homo sapiens chromosome 1 open reading frame 93 (C1orf93), transcript variant 2, mRNA [NM_152371]	2.62006	up	774
A_23_P143199	STK4	Homo sapiens serine/threonine kinase 4 (STK4), mRNA [NM_006282]	1.51077	up	775
A_23_P97871	ARID5B	Homo sapiens AT rich interactive domain 5B (MRF1-like) (ARID5B), transcript variant 1, mRNA [NM_032199]	1.87077	up	776
A_23_P373017	CCL3	Homo sapiens mRNA for pLD78 peptide, complete cds. [D00044]	8.64119	up	777
A_23_P46936	EGR2	Homo sapiens early growth response 2 (EGR2), transcript variant 1, mRNA [NM_000399]	22.1009	up	778
A_23_P37535	RAB8B	Homo sapiens RAB8B, member RAS oncogene family (RAB8B), mRNA [NM_016530]	2.8135	up	779
A_24_P925314	GM2A	Homo sapiens GM2 ganglioside activator (GM2A), transcript variant 1, mRNA [NM_000405]	3.42528	up	780
A_23_P91151	SLC1A4	Homo sapiens solute carrier family 1 (glutamate/neutral amino acid transporter), member 4 (SLC1A4), transcript variant 1, mRNA [NM_003038]	4.7822	up	781
A_24_P191312	SLC1A4	Homo sapiens solute carrier family 1 (glutamate/neutral amino acid transporter), member 4 (SLC1A4), transcript variant 1, mRNA [NM_003038]	5.0977	up	782
A_24_P353638	SLAMF7	Homo sapiens SLAM family member 7 (SLAMF7), mRNA [NM_021181]	24.8172	up	783
A_23_P502520	IL4I1	Homo sapiens interleukin 4 induced 1 (IL4I1), transcript variant 2, mRNA [NM_172374]	7.78652	up	784
A_23_P76151	NAB2	Homo sapiens NGFI-A binding protein 2 (EGR1 binding protein 2) (NAB2), mRNA [NM_005967]	2.56481	up	785
A_32_P225854	SPRED2	Homo sapiens sprouty-related, EVH1 domain containing 2 (SPRED2), transcript variant 1, mRNA [NM_181784]	6.10115	up	786
A_24_P195831	CCDC34	Homo sapiens coiled-coil domain containing 34 (CCDC34), transcript variant 1, mRNA [NM_030771]	1.85338	up	787
A_24_P211797	ICA1L	Homo sapiens islet cell autoantigen 1,69kDa-like (ICA1L), transcript variant 2, mRNA [NM_178231]	3.08786	up	788
A_23_P115838	C10orf12	Homo sapiens chromosome 10 open reading frame 12 (C10orf12), mRNA [NM_015652]	1.65089	up	789
A_23_P63681	IDE	Homo sapiens insulin-degrading enzyme (IDE), transcript variant 1, mRNA [NM_004969]	1.72747	up	790
A_23_P10785	VTI1A	Homo sapiens vesicle transport through interaction with t-SNAREs homolog 1A (yeast) (VTI1A), mRNA [NM_145206]	1.70986	up	791
A_23_P353726	C10orf46	Homo sapiens chromosome 10 open reading frame 46 (C10orf46), mRNA [NM_153810]	1.86259	up	792
A_24_P216654	SOAT1	Homo sapiens sterol O-acyltransferase 1 (SOAT1), nuclear gene encoding mitochondrial protein, transcript variant 688113, mRNA [NM_003101]	1.50787	up	793
A_23_P107412	P4HB	Homo sapiens prolyl 4-hydroxylase, beta polypeptide (P4HB), mRNA [NM_000918]	1.59152	up	794
A_24_P269853	ACTR1A	Homo sapiens ARP1 actin-related protein 1 homolog A, centractin alpha (yeast) (ACTR1A), mRNA [NM_005736]	1.51246	up	795
A_24_P130352	DHRS7B	Homo sapiens dehydrogenase/reductase (SDR family) member 7B (DHRS7B), mRNA [NM_015510]	1.62103	up	796
A_24_P943000	POP1	Homo sapiens processing of precursor 1, ribonuclease P/MRP subunit (S. cerevisiae) (POP1), transcript variant 1, mRNA [NM_001145860]	1.6452	up	797
A_23_P113462	KIF21A	Homo sapiens kinesin family member 21A (KIF21A), transcript variant 2, mRNA [NM_017641]	2.90916	up	798
A_23_P331895	TTYH3	Homo sapiens tweety homolog 3 (Drosophila) (TTYH3), mRNA [NM_025250]	2.94055	up	799
A_23_P4561	SERPINB8	Homo sapiens serpin peptidase inhibitor, clade B (ovalbumin), member 8 (SERPINB8), transcript variant 2, mRNA [NM_198833]	2.09791	up	800
A_24_P147461	SERPINB8	Homo sapiens serpin peptidase inhibitor, clade B (ovalbumin), member 8 (SERPINB8), transcript variant 3, mRNA [NM_001031848]	2.1887	up	801
A_24_P844984	PIGR	Homo sapiens polymeric immunoglobulin receptor (PIGR), mRNA [NM_002644]	2.03206	up	802
A_23_P211207	ADARB1	Homo sapiens adenosine deaminase, RNA-specific, B1 (ADARB1), transcript variant 1, mRNA [NM_001112]	3.60102	up	803
A_23_P35427	BTRC	Homo sapiens beta-transducin repeat containing (BTRC), transcript variant 1, mRNA [NM_033637]	1.6368	up	804
A_24_P244410	C11orf51	Homo sapiens chromosome 11 open reading frame 51 (C11orf51), mRNA [NM_014042]	1.78858	up	805
A_23_P24260	ENTPD1	Homo sapiens ectonucleoside triphosphate diphosphohydrolase 1 (ENTPD1), transcript variant 1, mRNA [NM_001776]	4.85318	up	806
A_24_P335025	ENTPD1	Homo sapiens ectonucleoside triphosphate diphosphohydrolase 1 (ENTPD1), transcript variant 1, mRNA [NM_001776]	5.74396	up	807
A_24_P227927	IL21R	Homo sapiens interleukin 21 receptor (IL21R), transcript variant 2, mRNA [NM_181078]	3.71768	up	808
A_23_P216610	SUSD1	Homo sapiens sushi domain containing 1 (SUSD1), mRNA [NM_022486]	9.10875	up	809
A_32_P106512	A_32_P106512	na	8.78619	up	810
A_24_P509893	LOC158402	Homo sapiens cDNA FLJ31796 fis, clone NT2RI2008841. [AK056358]	6.98561	up	811
A_23_P257815	CD180	Homo sapiens CD180 molecule (CD180), mRNA [NM_005582]	3.38044	up	812
A_32_P34703	A_32_P34703	na	2.84141	up	813
A_23_P138574	ATE1	Homo sapiens arginyltransferase 1 (ATE1), transcript variant 1, mRNA [NM_001001976]	1.54451	up	814
A_23_P46118	CHML	Homo sapiens choroideremia-like (Rab escort protein 2) (CHML), mRNA [NM_001821]	2.24659	up	815
A_24_P753638	A_24_P753638	na	2.21687	up	816
A_24_P181672	B3GNTL1	Homo sapiens UDP-GlcNAc:betaGal beta-1,3-N-acetylglucosaminyltransferase-like 1 (B3GNTL1), mRNA [NM_001009905]	2.67757	up	817
A_24_P252780	NHLRC2	Homo sapiens NHL repeat containing 2 (NHLRC2), mRNA [NM_198514]	1.63347	up	818
A_32_P130630	SLC16A7	Homo sapiens solute carrier family 16, member 7 (monocarboxylic acid transporter 2) (SLC16A7), mRNA [NM_004731]	1.75188	up	819
A_23_P218743	AGPAT3	Homo sapiens 1-acylglycerol-3-phosphate O-acyltransferase 3 (AGPAT3), transcript variant 1, mRNA [NM_020132]	2.28004	up	820
A_23_P365189	CAMTA2	Homo sapiens calmodulin binding transcription activator 2 (CAMTA2), transcript variant 1, mRNA [NM_015099]	2.52104	up	821
A_32_P72394	PRKAR1B	Homo sapiens protein kinase, cAMP-dependent, regulatory, type I, beta (PRKAR1B), transcript variant 2, mRNA [NM_002735]	3.16301	up	822
A_24_P123011	YWHAE	Homo sapiens tyrosine 3-monooxygenase/tryptophan 5-monooxygenase activation protein, epsilon polypeptide (YWHAE), transcript variant 1, mRNA [NM_006761]	1.62729	up	823
A_24_P169574	LOC649395	Homo sapiens tyrosine 3-monooxygenase/tryptophan 5-monooxygenase activation protein, epsilon polypeptide pseudogene (LOC649395), non-coding RNA [NR_029404]	2.06599	up	824
A_24_P123012	YWHAE	Homo sapiens tyrosine 3-monooxygenase/tryptophan 5-monooxygenase activation protein, epsilon polypeptide (YWHAE), transcript variant 1, mRNA [NM_006761]	1.80482	up	825
A_24_P33444	YWHAE	Homo sapiens tyrosine 3-monooxygenase/tryptophan 5-monooxygenase activation protein, epsilon polypeptide (YWHAE), transcript variant 1, mRNA [NM_006761]	1.93563	up	826
A_24_P400970	A_24_P400970	na	1.92015	up	827
A_32_P39216	YWHAE	Homo sapiens tyrosine 3-monooxygenase/tryptophan 5-monooxygenase activation protein, epsilon polypeptide (YWHAE), transcript variant 1, mRNA [NM_006761]	1.93587	up	828
A_23_P162660	GPD1	Homo sapiens glycerol-3-phosphate dehydrogenase 1 (soluble) (GPD1), mRNA [NM_005276]	1.62106	up	829
A_23_P15580	ANKRD40	Homo sapiens ankyrin repeat domain 40 (ANKRD40), mRNA [NM_052855]	1.65547	up	830
A_23_P201764	DHDDS	Homo sapiens dehydrodolichyl diphosphate synthase (DHDDS), transcript variant 2, mRNA [NM_024887]	1.54125	up	831
A_23_P250767	MTMR12	Homo sapiens myotubularin related protein 12 (MTMR12), mRNA [NM_001040446]	1.53182	up	832
A_23_P5983	PLTP	Homo sapiens phospholipid transfer protein (PLTP), transcript variant 1, mRNA [NM_006227]	2.26396	up	833
A_24_P927090	A_24_P927090	Homo sapiens PRO1995 mRNA, complete cds. [AF116678]	2.27903	up	834
A_23_P102351	CHST10	Homo sapiens carbohydrate sulfotransferase 10 (CHST10), mRNA [NM_004854]	1.63277	up	835
A_23_P320478	AGSK1	Homo sapiens golgin subfamily A member 2-like (AGSK1), non-coding RNA [NR_026811]	1.93093	up	836
A_23_P501583	NFYA	Homo sapiens nuclear transcription factor Y, alpha (NFYA), transcript variant 1, mRNA [NM_002505]	1.55653	up	837
A_23_P154457	NOL10	Homo sapiens nucleolar protein 10 (NOL10), mRNA [NM_024894]	1.68713	up	838
A_32_P93996	LOC100128361	Homo sapiens uncharacterized LOC100128361 (LOC100128361), non-coding RNA [NR_036505]	1.80275	up	839
A_23_P102160	FAM82A1	Homo sapiens family with sequence similarity 82, member A1 (FAM82A1), transcript variant 2, mRNA [NM_001170792]	2.00007	up	840
A_23_P154500	DNMT3A	Homo sapiens DNA (cytosine-5-)-methyltransferase 3 alpha (DNMT3A), transcript variant 1, mRNA [NM_175629]	2.4742	up	841
A_24_P37712	TEC	Homo sapiens tec protein tyrosine kinase (TEC), mRNA [NM_003215]	4.22916	up	842
A_23_P420373	DNMT3A	Homo sapiens DNA (cytosine-5-)-methyltransferase 3 alpha (DNMT3A), transcript variant 4, mRNA [NM_175630]	3.2734	up	843
A_24_P762767	A_24_P762767	Homo sapiens cDNA FLJ11954 fis, clone HEMBB1000888. [AK022016]	2.85763	up	844
A_23_P357374	PTH2	Homo sapiens parathyroid hormone 2 (PTH2), mRNA [NM_178449]	1.60807	up	845
A_32_P89976	A_32_P89976	Homo sapiens mRNA for RNA polymerase I associated factor 53 variant, clone: adSE00728. [AK225050]	2.16144	up	846
A_23_P416305	RPL27A	Homo sapiens ribosomal protein L27a (RPL27A), mRNA [NM_000990]	1.62544	up	847
A_23_P394064	PTRF	Homo sapiens polymerase I and transcript release factor (PTRF), mRNA [NM_012232]	2.18625	up	848
A_32_P146552	A_32_P146552	to90g03.x1 NCI_CGAP_Gas4 Homo sapiens cDNA clone IMAGE:2185588 3' similar to gb:Z23090 HEAT SHOCK 27 KD PROTEIN (HUMAN);, mRNA sequence [AI801539]	1.76415	up	849
A_23_P387722	SFXN4	Homo sapiens sideroflexin 4 (SFXN4), mRNA [NM_213649]	1.52477	up	850
A_23_P75149	SFXN4	Homo sapiens sideroflexin 4 (SFXN4), mRNA [NM_213649]	1.51161	up	851
A_23_P159227	ADAM15	Homo sapiens ADAM metallopeptidase domain 15 (ADAM15), transcript variant 1, mRNA [NM_207191]	2.45256	up	852
A_24_P320171	METTL19	Homo sapiens methyltransferase like 19 (METTL19), transcript variant 2, mRNA [NM_152544]	1.66949	up	853
A_23_P357838	SDR42E1	Homo sapiens short chain dehydrogenase/reductase family 42E, member 1 (SDR42E1), mRNA [NM_145168]	1.97381	up	854
A_24_P735306	LOC100505483	Homo sapiens uncharacterized LOC100505483 (LOC100505483), non-coding RNA [NR_038926]	2.81565	up	855
A_23_P65757	CCNB2	Homo sapiens cyclin B2 (CCNB2), mRNA [NM_004701]	1.70491	up	856
A_32_P101235	UHRF1	Homo sapiens ubiquitin-like with PHD and ring finger domains 1 (UHRF1), transcript variant 2, mRNA [NM_013282]	1.69088	up	857
A_23_P119337	ATF5	Homo sapiens activating transcription factor 5 (ATF5), transcript variant 1, mRNA [NM_012068]	3.34271	up	858
A_23_P77572	EIF3C	Homo sapiens eukaryotic translation initiation factor 3, subunit C (EIF3C), transcript variant 2, mRNA [NM_001037808]	1.62279	up	859
A_24_P100792	NBEAL1	neurobeachin-like 1 [Source:HGNC Symbol;Acc:20681] [ENST00000460355]	1.55803	up	860
A_23_P101093	COPZ2	Homo sapiens coatomer protein complex, subunit zeta 2 (COPZ2), mRNA [NM_016429]	3.7793	up	861
A_23_P74737	EYA3	Homo sapiens eyes absent homolog 3 (Drosophila) (EYA3), mRNA [NM_001990]	1.7133	up	862
A_23_P134517	PURB	Homo sapiens purine-rich element binding protein B (PURB), mRNA [NM_033224]	1.58621	up	863
A_32_P75661	A_32_P75661	na	2.06165	up	864
A_23_P105028	ATL3	Homo sapiens atlastin GTPase 3 (ATL3), mRNA [NM_015459]	2.25923	up	865
A_23_P98446	SC5DL	Homo sapiens sterol-C5-desaturase (ERG3 delta-5-desaturase homolog, S. cerevisiae)-like (SC5DL), transcript variant 2, mRNA [NM_001024956]	1.83867	up	866
A_23_P75028	REEP3	Homo sapiens receptor accessory protein 3 (REEP3), mRNA [NM_001001330]	2.01959	up	867
A_24_P417209	RPL36A	Homo sapiens ribosomal protein L36a (RPL36A), transcript variant 1, mRNA [NM_021029]	2.33734	up	868
A_24_P324538	A_24_P324538	na	1.76558	up	869
A_23_P61202	FAM207A	Homo sapiens family with sequence similarity 207, member A (FAM207A), mRNA [NM_058190]	2.33288	up	870
A_32_P22883	FAM207A	Homo sapiens family with sequence similarity 207, member A (FAM207A), mRNA [NM_058190]	2.22132	up	871
A_32_P230720	E2F6	Homo sapiens E2F transcription factor 6 (E2F6), mRNA [NM_198256]	1.83216	up	872
A_23_P8380	C7orf49	Homo sapiens chromosome 7 open reading frame 49 (C7orf49), transcript variant 1, mRNA [NM_024033]	1.62327	up	873
A_24_P151	KCNAB2	Homo sapiens potassium voltage-gated channel, shaker-related subfamily, beta member 2 (KCNAB2), transcript variant 1, mRNA [NM_003636]	2.51566	up	874
A_23_P387057	TUBB	Homo sapiens tubulin, beta class I (TUBB), mRNA [NM_178014]	2.17095	up	875
A_24_P313756	TUBB6	Homo sapiens tubulin, beta 6 class V (TUBB6), mRNA [NM_032525]	2.19314	up	876
A_23_P501276	TUBB2A	Homo sapiens tubulin, beta 2A class IIa (TUBB2A), mRNA [NM_001069]	2.34254	up	877
A_23_P81912	TUBB	Homo sapiens tubulin, beta class I (TUBB), mRNA [NM_178014]	2.7269	up	878
A_32_P78528	TUBB	Homo sapiens tubulin, beta class I (TUBB), mRNA [NM_178014]	2.46292	up	879
A_24_P33595	A_24_P33595	Q9JJY6_MERUN (Q9JJY6) Beta-tubulin (Fragment), partial (46%) [THC2547913]	2.23376	up	880
A_24_P647682	A_24_P647682	na	2.09065	up	881
A_23_P500956	B3GNT2	Homo sapiens UDP-GlcNAc:betaGal beta-1,3-N-acetylglucosaminyltransferase 2 (B3GNT2), mRNA [NM_006577]	1.81537	up	882
A_32_P11723	A_32_P11723	GB	1.78095	up	883
A_32_P157965	EIF2S2	Homo sapiens eukaryotic translation initiation factor 2, subunit 2 beta, 38kDa (EIF2S2), mRNA [NM_003908]	2.0163	up	884
A_24_P191588	ALAS1	Homo sapiens aminolevulinate, delta-, synthase 1 (ALAS1), transcript variant 1, mRNA [NM_000688]	1.51726	up	885
A_32_P62342	GXYLT1	Homo sapiens glucoside xylosyltransferase 1 (GXYLT1), transcript variant 1, mRNA [NM_173601]	1.62728	up	886
A_23_P124417	BUB1	Homo sapiens budding uninhibited by benzimidazoles 1 homolog (yeast) (BUB1), mRNA [NM_004336]	3.94339	up	887
A_23_P16078	PAFAH1B3	Homo sapiens platelet-activating factor acetylhydrolase 1b, catalytic subunit 3 (29kDa) (PAFAH1B3), transcript variant 2, mRNA [NM_002573]	1.7932	up	888
A_23_P130194	PYCR1	Homo sapiens pyrroline-5-carboxylate reductase 1 (PYCR1), transcript variant 1, mRNA [NM_006907]	6.35394	up	889
A_23_P30495	HMGCR	Homo sapiens 3-hydroxy-3-methylglutaryl-CoA reductase (HMGCR), transcript variant 1, mRNA [NM_000859]	2.28913	up	890
A_23_P103628	HEATR1	Homo sapiens HEAT repeat containing 1 (HEATR1), mRNA [NM_018072]	1.61965	up	891
A_23_P52298	NPM3	Homo sapiens nucleophosmin/nucleoplasmin 3 (NPM3), mRNA [NM_006993]	2.76087	up	892
A_23_P92082	TKT	Homo sapiens transketolase (TKT), transcript variant 1, mRNA [NM_001064]	1.87512	up	893
A_24_P256579	TMCO7	Homo sapiens transmembrane and coiled-coil domains 7 (TMCO7), mRNA [NM_024562]	1.69099	up	894
A_23_P135015	RGP1	Homo sapiens RGP1 retrograde golgi transport homolog (S. cerevisiae) (RGP1), mRNA [NM_001080496]	2.37468	up	895
A_24_P31003	GFER	Homo sapiens growth factor, augmenter of liver regeneration (GFER), mRNA [NM_005262]	1.93518	up	896
A_23_P109393	ARVCF	Homo sapiens armadillo repeat gene deleted in velocardiofacial syndrome (ARVCF), mRNA [NM_001670]	1.54377	up	897
A_23_P116123	CHEK1	Homo sapiens CHK1 checkpoint homolog (S. pombe) (CHEK1), transcript variant 3, mRNA [NM_001274]	2.12109	up	898
A_23_P54205	C14orf118	Homo sapiens chromosome 14 open reading frame 118 (C14orf118), transcript variant 1, mRNA [NM_017926]	1.90985	up	899
A_23_P46351	TDRKH	Homo sapiens tudor and KH domain containing (TDRKH), transcript variant 3, mRNA [NM_006862]	1.73435	up	900
A_24_P41975	TDRKH	Homo sapiens tudor and KH domain containing (TDRKH), transcript variant 1, mRNA [NM_001083965]	2.09132	up	901
A_23_P52939	SLC43A1	Homo sapiens solute carrier family 43, member 1 (SLC43A1), transcript variant 1, mRNA [NM_003627]	1.88298	up	902
A_23_P90790	METAP1D	Homo sapiens methionyl aminopeptidase type 1D (mitochondrial) (METAP1D), nuclear gene encoding mitochondrial protein, mRNA [NM_199227]	2.18594	up	903
A_23_P115862	COMTD1	Homo sapiens catechol-O-methyltransferase domain containing 1 (COMTD1), mRNA [NM_144589]	2.251	up	904
A_23_P75978	CLPB	Homo sapiens ClpB caseinolytic peptidase B homolog (E. coli) (CLPB), mRNA [NM_030813]	2.32201	up	905
A_23_P215658	TBRG4	Homo sapiens transforming growth factor beta regulator 4 (TBRG4), transcript variant 2, mRNA [NM_030900]	1.50138	up	906
A_24_P50759	TNF	Homo sapiens tumor necrosis factor (TNF), mRNA [NM_000594]	2.65531	up	907
A_23_P133694	SLC29A1	Homo sapiens solute carrier family 29 (nucleoside transporters), member 1 (SLC29A1), nuclear gene encoding mitochondrial protein, transcript variant 1, mRNA [NM_001078177]	2.4656	up	908
A_23_P326844	C14orf21	Homo sapiens chromosome 14 open reading frame 21 (C14orf21), mRNA [NM_174913]	1.78593	up	909
A_24_P413920	FAM84A	Homo sapiens family with sequence similarity 84, member A (FAM84A), mRNA [NM_145175]	1.51004	up	910
A_24_P229936	CIITA	class II, major histocompatibility complex, transactivator [Source:HGNC Symbol;Acc:7067] [ENST00000388910]	2.82796	up	911
A_24_P262127	RRAD	Homo sapiens Ras-related associated with diabetes (RRAD), transcript variant 2, mRNA [NM_004165]	4.1476	up	912
A_24_P118953	A_24_P118953	na	1.84482	up	913
A_24_P181275	SUCLA2	Homo sapiens succinate-CoA ligase, ADP-forming, beta subunit (SUCLA2), nuclear gene encoding mitochondrial protein, mRNA [NM_003850]	1.53379	up	914
A_32_P155506	UBE2E2	Homo sapiens ubiquitin-conjugating enzyme E2E 2 (UBE2E2), mRNA [NM_152653]	1.88937	up	915
A_23_P146284	SQLE	Homo sapiens squalene epoxidase (SQLE), mRNA [NM_003129]	3.45663	up	916
A_23_P147404	A_23_P147404	na	1.77378	up	917
A_24_P130041	CYP51A1	Homo sapiens cytochrome P450, family 51, subfamily A, polypeptide 1 (CYP51A1), transcript variant 1, mRNA [NM_000786]	3.68569	up	918
A_23_P71319	FDFT1	Homo sapiens farnesyl-diphosphate farnesyltransferase 1 (FDFT1), mRNA [NM_004462]	1.96449	up	919
A_23_P25935	C14orf1	Homo sapiens chromosome 14 open reading frame 1 (C14orf1), mRNA [NM_007176]	1.72877	up	920
A_24_P414183	OGG1	Homo sapiens 8-oxoguanine DNA glycosylase (OGG1), nuclear gene encoding mitochondrial protein, transcript variant 1b, mRNA [NM_016819]	1.53234	up	921
A_23_P110184	MSMO1	Homo sapiens methylsterol monooxygenase 1 (MSMO1), transcript variant 1, mRNA [NM_006745]	2.83317	up	922
A_32_P12327	LOC643783	PREDICTED: Homo sapiens hypothetical LOC643783, transcript variant 2 (LOC643783), miscRNA [XR_110056]	1.8023	up	923
A_24_P160969	TP53I11	Homo sapiens tumor protein p53 inducible protein 11 (TP53I11), mRNA [NM_001076787]	2.15299	up	924
A_24_P399888	CENPM	Homo sapiens centromere protein M (CENPM), transcript variant 2, mRNA [NM_001002876]	2.13196	up	925
A_23_P123440	ERLIN2	Homo sapiens ER lipid raft associated 2 (ERLIN2), transcript variant 1, mRNA [NM_007175]	2.1838	up	926
A_24_P190168	TMEM97	Homo sapiens transmembrane protein 97 (TMEM97), mRNA [NM_014573]	2.81194	up	927
A_23_P368645	AGPS	Homo sapiens alkylglycerone phosphate synthase (AGPS), mRNA [NM_003659]	1.63918	up	928
A_23_P202672	RNH1	Homo sapiens ribonuclease/angiogenin inhibitor 1 (RNH1), transcript variant 1, mRNA [NM_002939]	1.72556	up	929
A_24_P415601	RNH1	Homo sapiens ribonuclease/angiogenin inhibitor 1 (RNH1), transcript variant 1, mRNA [NM_002939]	1.65915	up	930
A_23_P257716	CYP51A1	Homo sapiens cytochrome P450, family 51, subfamily A, polypeptide 1 (CYP51A1), transcript variant 1, mRNA [NM_000786]	3.74597	up	931
A_23_P133263	HMGCS1	Homo sapiens 3-hydroxy-3-methylglutaryl-CoA synthase 1 (soluble) (HMGCS1), transcript variant 2, mRNA [NM_002130]	3.39822	up	932
A_24_P63522	HMGCS1	Homo sapiens 3-hydroxy-3-methylglutaryl-CoA synthase 1 (soluble) (HMGCS1), transcript variant 2, mRNA [NM_002130]	2.98101	up	933
A_24_P151920	TMEM97	Homo sapiens transmembrane protein 97 (TMEM97), mRNA [NM_014573]	2.84092	up	934
A_32_P201521	TMEM97	Homo sapiens transmembrane protein 97 (TMEM97), mRNA [NM_014573]	2.59375	up	935
A_32_P141445	MGC34796	Homo sapiens SPR pseudogene, mRNA (cDNA clone IMAGE:5166892). [BC034822]	1.88773	up	936
A_23_P105592	MVK	Homo sapiens mevalonate kinase (MVK), transcript variant 1, mRNA [NM_000431]	1.89387	up	937
A_24_P364381	MMAB	Homo sapiens methylmalonic aciduria (cobalamin deficiency) cblB type (MMAB), nuclear gene encoding mitochondrial protein, transcript variant 1, mRNA [NM_052845]	2.22983	up	938
A_24_P114183	FDPS	Homo sapiens farnesyl diphosphate synthase (FDPS), transcript variant 1, mRNA [NM_002004]	1.77919	up	939
A_24_P67268	A_24_P67268	na	1.86693	up	940
A_32_P95223	FDPSL2A	Homo sapiens MGC44478 (FDPSL2A), non-coding RNA [NR_003262]	1.76405	up	941
A_23_P17021	SCRN3	Homo sapiens secernin 3 (SCRN3), transcript variant 1, mRNA [NM_024583]	1.54786	up	942
A_24_P941625	ZNF70	Homo sapiens zinc finger protein 70 (ZNF70), mRNA [NM_021916]	1.76151	up	943
A_23_P8582	FAM126A	Homo sapiens family with sequence similarity 126, member A (FAM126A), mRNA [NM_032581]	1.71516	up	944
A_24_P34100	SLC25A43	Homo sapiens solute carrier family 25, member 43 (SLC25A43), nuclear gene encoding mitochondrial protein, mRNA [NM_145305]	1.7031	up	945
A_23_P158041	AQP7	Homo sapiens aquaporin 7 (AQP7), mRNA [NM_001170]	1.95413	up	946
A_32_P93144	LOC728034	PREDICTED: Homo sapiens hypothetical LOC728034, transcript variant 1 (LOC728034), miscRNA [XR_110606]	1.52014	up	947
A_23_P200267	PCNXL2	pecanex-like 2 (Drosophila) [Source:HGNC Symbol;Acc:8736] [ENST00000344698]	1.57974	up	948
A_23_P379475	DHCR24	Homo sapiens 24-dehydrocholesterol reductase (DHCR24), mRNA [NM_014762]	4.40455	up	949
A_23_P129458	SDR42E1	Homo sapiens short chain dehydrogenase/reductase family 42E, member 1 (SDR42E1), mRNA [NM_145168]	1.75766	up	950
A_23_P108437	FZD5	Homo sapiens frizzled family receptor 5 (FZD5), mRNA [NM_003468]	1.99701	up	951
A_24_P148503	FZD5	Homo sapiens frizzled family receptor 5 (FZD5), mRNA [NM_003468]	1.84935	up	952
A_23_P153480	KLK5	Homo sapiens kallikrein-related peptidase 5 (KLK5), transcript variant 1, mRNA [NM_012427]	1.71715	up	953
A_23_P85853	TMEM53	Homo sapiens transmembrane protein 53 (TMEM53), mRNA [NM_024587]	1.68147	up	954
A_23_P319617	CHST7	Homo sapiens carbohydrate (N-acetylglucosamine 6-O) sulfotransferase 7 (CHST7), mRNA [NM_019886]	2.61547	up	955
A_23_P77415	OSGIN1	Homo sapiens oxidative stress induced growth inhibitor 1 (OSGIN1), nuclear gene encoding mitochondrial protein, mRNA [NM_182981]	1.62746	up	956
A_24_P187448	A_24_P187448	na	1.64819	up	957
A_23_P88184	BTBD7	Homo sapiens BTB (POZ) domain containing 7 (BTBD7), transcript variant 2, mRNA [NM_018167]	1.81115	up	958
A_24_P927311	A_24_P927311	na	1.83238	up	959
A_24_P359856	HDAC4	Homo sapiens histone deacetylase 4 (HDAC4), mRNA [NM_006037]	2.17145	up	960
A_24_P918762	A_24_P918762	ALU1_HUMAN (P39188) Alu subfamily J sequence contamination warning entry, partial (7%) [THC2609092]	1.84383	up	961
A_32_P199217	A_32_P199217	Q3GZE6_9ACTO (Q3GZE6) AAA ATPase, central region, partial (3%) [THC2739352]	1.56034	up	962
A_23_P125001	RAC3	Homo sapiens ras-related C3 botulinum toxin substrate 3 (rho family, small GTP binding protein Rac3) (RAC3), mRNA [NM_005052]	1.52977	up	963
A_23_P144096	CISH	Homo sapiens cytokine inducible SH2-containing protein (CISH), transcript variant 2, mRNA [NM_145071]	3.05193	up	964
A_24_P301195	ACOT2	Homo sapiens acyl-CoA thioesterase 2 (ACOT2), nuclear gene encoding mitochondrial protein, mRNA [NM_006821]	1.52745	up	965
A_23_P7056	SDAD1	Homo sapiens SDA1 domain containing 1 (SDAD1), mRNA [NM_018115]	1.63017	up	966
A_23_P17130	C2orf88	Homo sapiens chromosome 2 open reading frame 88 (C2orf88), transcript variant 1, mRNA [NM_001042519]	2.22631	up	967
A_23_P14537	TMED10	Homo sapiens transmembrane emp24-like trafficking protein 10 (yeast) (TMED10), mRNA [NM_006827]	1.51982	up	968
A_23_P362261	FDXACB1	Homo sapiens ferredoxin-fold anticodon binding domain containing 1 (FDXACB1), transcript variant 1, mRNA [NM_138378]	1.64397	up	969
A_32_P196072	NDFIP2	Homo sapiens Nedd4 family interacting protein 2 (NDFIP2), transcript variant 1, mRNA [NM_019080]	1.97052	up	970
A_23_P339098	SLC35F2	Homo sapiens solute carrier family 35, member F2 (SLC35F2), mRNA [NM_017515]	2.25478	up	971
A_23_P44836	NT5DC2	Homo sapiens 5'-nucleotidase domain containing 2 (NT5DC2), transcript variant 2, mRNA [NM_022908]	3.48431	up	972
A_23_P24515	ACAT1	Homo sapiens acetyl-CoA acetyltransferase 1 (ACAT1), nuclear gene encoding mitochondrial protein, mRNA [NM_000019]	1.63557	up	973
A_24_P203678	ACAT1	Homo sapiens acetyl-CoA acetyltransferase 1 (ACAT1), nuclear gene encoding mitochondrial protein, mRNA [NM_000019]	1.68875	up	974
A_23_P306964	SEPT11	Homo sapiens septin 11 (SEPT11), mRNA [NM_018243]	2.2614	up	975
A_23_P88411	SEL1L	Homo sapiens sel-1 suppressor of lin-12-like (C. elegans) (SEL1L), transcript variant 1, mRNA [NM_005065]	1.67557	up	976
A_23_P162866	HSP90AA1	Homo sapiens heat shock protein 90kDa alpha (cytosolic), class A member 1 (HSP90AA1), transcript variant 2, mRNA [NM_005348]	2.10211	up	977
A_23_P162874	HSP90AA1	Homo sapiens heat shock protein 90kDa alpha (cytosolic), class A member 1 (HSP90AA1), transcript variant 2, mRNA [NM_005348]	2.0964	up	978
A_24_P783679	A_24_P783679	na	2.02087	up	979
A_24_P654066	A_24_P654066	na	2.3052	up	980
A_32_P199252	HSP90AA1	Homo sapiens heat shock protein 90kDa alpha (cytosolic), class A member 1 (HSP90AA1), transcript variant 1, mRNA [NM_001017963]	2.2557	up	981
A_23_P86931	SLC37A2	Homo sapiens solute carrier family 37 (glycerol-3-phosphate transporter), member 2 (SLC37A2), transcript variant 1, mRNA [NM_198277]	3.76195	up	982
A_24_P272515	A_24_P272515	na	7.92688	up	983
A_23_P59877	FABP5	Homo sapiens fatty acid binding protein 5 (psoriasis-associated) (FABP5), mRNA [NM_001444]	9.20363	up	984
A_24_P673063	FABP5	Homo sapiens fatty acid binding protein 5 (psoriasis-associated) (FABP5), mRNA [NM_001444]	10.1433	up	985
A_32_P204676	FABP5	Homo sapiens fatty acid binding protein 5 (psoriasis-associated) (FABP5), mRNA [NM_001444]	9.2155	up	986
A_23_P257365	GFI1	Homo sapiens growth factor independent 1 transcription repressor (GFI1), transcript variant 1, mRNA [NM_005263]	4.9604	up	987
A_23_P380326	SLC39A9	Homo sapiens solute carrier family 39 (zinc transporter), member 9 (SLC39A9), transcript variant 1, mRNA [NM_018375]	2.15625	up	988
A_23_P206677	PDPR	Homo sapiens pyruvate dehydrogenase phosphatase regulatory subunit (PDPR), mRNA [NM_017990]	1.78722	up	989
A_23_P362207	PIP4K2B	Homo sapiens phosphatidylinositol-5-phosphate 4-kinase, type II, beta (PIP4K2B), mRNA [NM_003559]	1.65164	up	990
A_24_P101114	CNOT1	Homo sapiens CCR4-NOT transcription complex, subunit 1 (CNOT1), transcript variant 2, mRNA [NM_206999]	1.59137	up	991
A_23_P167841	KCNQ5	Homo sapiens potassium voltage-gated channel, KQT-like subfamily, member 5 (KCNQ5), transcript variant 1, mRNA [NM_019842]	2.23379	up	992
A_23_P210361	SLC17A9	Homo sapiens solute carrier family 17, member 9 (SLC17A9), mRNA [NM_022082]	3.33617	up	993
A_32_P118686	A_32_P118686	Homo sapiens cDNA clone IMAGE:3834434, **** WARNING: chimeric clone ****. [BC021035]	2.03878	up	994
A_23_P88831	SLC7A6	Homo sapiens solute carrier family 7 (amino acid transporter light chain, y+L system), member 6 (SLC7A6), transcript variant 1, mRNA [NM_001076785]	1.7148	up	995
A_24_P77082	KMO	Homo sapiens kynurenine 3-monooxygenase (kynurenine 3-hydroxylase) (KMO), mRNA [NM_003679]	2.62357	up	996
A_23_P321377	C1orf216	Homo sapiens chromosome 1 open reading frame 216 (C1orf216), mRNA [NM_152374]	1.79132	up	997
A_24_P107291	PPP2R1B	Homo sapiens protein phosphatase 2, regulatory subunit A, beta (PPP2R1B), transcript variant 2, mRNA [NM_181699]	1.78792	up	998
A_23_P131866	AURKA	Homo sapiens aurora kinase A (AURKA), transcript variant 1, mRNA [NM_198433]	1.61843	up	999
A_24_P195454	A_24_P195454	na	1.67221	up	1000
A_24_P331655	KIAA0895L	Homo sapiens KIAA0895-like (KIAA0895L), mRNA [NM_001040715]	1.7055	up	1001
A_23_P68610	TPX2	Homo sapiens TPX2, microtubule-associated, homolog (Xenopus laevis) (TPX2), mRNA [NM_012112]	2.01529	up	1002
A_24_P147765	FOXRED2	Homo sapiens FAD-dependent oxidoreductase domain containing 2 (FOXRED2), transcript variant 1, mRNA [NM_024955]	1.79101	up	1003
A_24_P298587	A_24_P298587	Putative transmembrane protein C8orfK29 [Source:UniProtKB/Swiss-Prot;Acc:Q2WGJ8] [ENST00000531225]	1.69727	up	1004
A_23_P132159	USP18	Homo sapiens ubiquitin specific peptidase 18 (USP18), mRNA [NM_017414]	1.96258	up	1005
A_23_P206371	NOL3	Homo sapiens nucleolar protein 3 (apoptosis repressor with CARD domain) (NOL3), transcript variant 2, mRNA [NM_003946]	1.94212	up	1006
A_32_P215556	LOC100505894	Homo sapiens uncharacterized LOC100505894 (LOC100505894), transcript variant 1, non-coding RNA [NR_039993]	2.2516	up	1007
A_23_P327519	STARD4	Homo sapiens StAR-related lipid transfer (START) domain containing 4 (STARD4), mRNA [NM_139164]	2.38557	up	1008
A_24_P296689	A_24_P296689	Homo sapiens cDNA FLJ42435 fis, clone BLADE2006849. [AK124426]	1.60367	up	1009
A_24_P416961	ARVCF	Homo sapiens armadillo repeat gene deleted in velocardiofacial syndrome (ARVCF), mRNA [NM_001670]	2.84669	up	1010
A_23_P108592	PPP3R1	Homo sapiens protein phosphatase 3, regulatory subunit B, alpha (PPP3R1), mRNA [NM_000945]	1.5194	up	1011
A_23_P132915	FAM114A1	Homo sapiens family with sequence similarity 114, member A1 (FAM114A1), transcript variant 1, mRNA [NM_138389]	2.94532	up	1012
A_24_P102091	ZDHHC21	Homo sapiens HSPC097 mRNA, partial cds. [AF161360]	1.52318	up	1013
A_23_P44083	GFPT1	Homo sapiens glutamine--fructose-6-phosphate transaminase 1 (GFPT1), transcript variant 2, mRNA [NM_002056]	1.56273	up	1014
A_23_P12965	FUT4	Homo sapiens fucosyltransferase 4 (alpha (1,3) fucosyltransferase, myeloid-specific) (FUT4), mRNA [NM_002033]	1.55561	up	1015
A_23_P412515	CLDN12	Homo sapiens claudin 12 (CLDN12), transcript variant 3, mRNA [NM_012129]	2.58094	up	1016
A_23_P66063	PDP2	Homo sapiens pyruvate dehyrogenase phosphatase catalytic subunit 2 (PDP2), mRNA [NM_020786]	2.27288	up	1017
A_23_P393531	INPP4A	Homo sapiens inositol polyphosphate-4-phosphatase, type I, 107kDa (INPP4A), transcript variant a, mRNA [NM_004027]	2.67269	up	1018
A_23_P51966	A_23_P51966	na	1.85534	up	1019
A_23_P28153	SCLY	selenocysteine lyase [Source:HGNC Symbol;Acc:18161] [ENST00000409736]	1.86813	up	1020
A_23_P334635	JRK	Homo sapiens jerky homolog (mouse) (JRK), transcript variant 1, mRNA [NM_003724]	2.20539	up	1021
A_23_P155106	CCDC134	Homo sapiens coiled-coil domain containing 134 (CCDC134), mRNA [NM_024821]	1.82933	up	1022
A_24_P298846	C6orf120	Homo sapiens chromosome 6 open reading frame 120 (C6orf120), mRNA [NM_001029863]	1.5177	up	1023
A_23_P16944	SDC1	Homo sapiens syndecan 1 (SDC1), transcript variant 1, mRNA [NM_001006946]	1.86876	up	1024
A_23_P97064	FBXO6	Homo sapiens F-box protein 6 (FBXO6), mRNA [NM_018438]	1.84656	up	1025
A_23_P62807	SCCPDH	Homo sapiens saccharopine dehydrogenase (putative) (SCCPDH), mRNA [NM_016002]	1.72891	up	1026
A_23_P346337	SFXN1	Homo sapiens sideroflexin 1 (SFXN1), mRNA [NM_022754]	2.13699	up	1027
A_24_P698136	LOC344967	Homo sapiens acyl-CoA thioesterase 7 pseudogene (LOC344967), non-coding RNA [NR_027277]	2.48157	up	1028
A_23_P206819	HSD3B7	Homo sapiens hydroxy-delta-5-steroid dehydrogenase, 3 beta- and steroid delta-isomerase 7 (HSD3B7), transcript variant 1, mRNA [NM_025193]	2.50912	up	1029
A_23_P347040	DTX3L	Homo sapiens deltex 3-like (Drosophila) (DTX3L), mRNA [NM_138287]	1.68491	up	1030
A_23_P365248	KCNG4	Homo sapiens potassium voltage-gated channel, subfamily G, member 4 (KCNG4), mRNA [NM_172347]	1.54439	up	1031
A_24_P211229	YIPF2	Homo sapiens Yip1 domain family, member 2 (YIPF2), mRNA [NM_024029]	1.87473	up	1032
A_23_P93739	EPDR1	Homo sapiens ependymin related protein 1 (zebrafish) (EPDR1), transcript variant 1, mRNA [NM_017549]	1.56963	up	1033
A_24_P213548	MAN1A2	Homo sapiens mannosidase, alpha, class 1A, member 2 (MAN1A2), mRNA [NM_006699]	1.86685	up	1034
A_32_P12104	ANAPC1	Homo sapiens anaphase promoting complex subunit 1 (ANAPC1), mRNA [NM_022662]	2.20389	up	1035
A_23_P12079	KCNC4	Homo sapiens potassium voltage-gated channel, Shaw-related subfamily, member 4 (KCNC4), transcript variant 3, mRNA [NM_001039574]	1.9677	up	1036
A_23_P404045	MTHFR	Homo sapiens methylenetetrahydrofolate reductase (NAD(P)H) (MTHFR), mRNA [NM_005957]	1.83669	up	1037
A_24_P117896	ATP8B2	Homo sapiens ATPase, class I, type 8B, member 2 (ATP8B2), transcript variant 1, mRNA [NM_020452]	1.54953	up	1038
A_32_P436884	IBA57	Homo sapiens IBA57, iron-sulfur cluster assembly homolog (S. cerevisiae) (IBA57), mRNA [NM_001010867]	1.77575	up	1039
A_23_P138194	NCF2	Homo sapiens neutrophil cytosolic factor 2 (NCF2), transcript variant 1, mRNA [NM_000433]	2.1913	up	1040
A_23_P157809	PTGR1	Homo sapiens prostaglandin reductase 1 (PTGR1), transcript variant 2, mRNA [NM_012212]	2.8166	up	1041
A_23_P101783	IL12RB1	Homo sapiens interleukin 12 receptor, beta 1 (IL12RB1), transcript variant 1, mRNA [NM_005535]	1.56261	up	1042
A_23_P408070	ADPRH	Homo sapiens ADP-ribosylarginine hydrolase (ADPRH), mRNA [NM_001125]	1.75967	up	1043
A_24_P187993	ELMO2	Homo sapiens engulfment and cell motility 2 (ELMO2), transcript variant 2, mRNA [NM_182764]	1.9314	up	1044
A_23_P201988	MASTL	Homo sapiens microtubule associated serine/threonine kinase-like (MASTL), transcript variant 2, mRNA [NM_032844]	1.58544	up	1045
A_24_P359838	TTL	Homo sapiens tubulin tyrosine ligase (TTL), mRNA [NM_153712]	2.13172	up	1046
A_24_P155791	ASB7	Homo sapiens ankyrin repeat and SOCS box containing 7 (ASB7), transcript variant 1, mRNA [NM_024708]	1.57415	up	1047
A_23_P9192	PTBP3	Homo sapiens ROD1 regulator of differentiation 1 (S. pombe) (ROD1), transcript variant 1, mRNA [NM_005156]	1.9077	up	1048
A_24_P237613	USP12	Homo sapiens ubiquitin specific peptidase 12 (USP12), mRNA [NM_182488]	1.60988	up	1049
A_23_P137157	RENBP	Homo sapiens renin binding protein (RENBP), mRNA [NM_002910]	3.15952	up	1050
A_23_P210886	BCL2L1	Homo sapiens BCL2-like 1 (BCL2L1), nuclear gene encoding mitochondrial protein, transcript variant 1, mRNA [NM_138578]	1.68991	up	1051
A_23_P77593	VAC14	Homo sapiens Vac14 homolog (S. cerevisiae) (VAC14), mRNA [NM_018052]	1.83819	up	1052
A_23_P417372	ZSCAN2	Homo sapiens zinc finger and SCAN domain containing 2 (ZSCAN2), transcript variant 2, mRNA [NM_017894]	2.46481	up	1053
A_24_P401381	A_24_P401381	na	1.7024	up	1054
A_24_P505255	A_24_P505255	na	1.58401	up	1055
A_23_P102743	TRMT6	Homo sapiens tRNA methyltransferase 6 homolog (S. cerevisiae) (TRMT6), mRNA [NM_015939]	1.54937	up	1056
A_23_P88554	A_23_P88554	na	1.87491	up	1057
A_24_P257971	SLC27A4	Homo sapiens solute carrier family 27 (fatty acid transporter), member 4 (SLC27A4), mRNA [NM_005094]	2.22857	up	1058
A_23_P165325	PREPL	Homo sapiens prolyl endopeptidase-like (PREPL), transcript variant 1, mRNA [NM_006036]	1.53669	up	1059
A_23_P106720	TBL3	Homo sapiens transducin (beta)-like 3 (TBL3), mRNA [NM_006453]	1.84656	up	1060
A_24_P4701	PPME1	Homo sapiens protein phosphatase methylesterase 1 (PPME1), mRNA [NM_016147]	2.22204	up	1061
A_23_P630	MSTO1	Homo sapiens misato homolog 1 (Drosophila) (MSTO1), mRNA [NM_018116]	1.56089	up	1062
A_24_P413735	DNAJC11	Homo sapiens DnaJ (Hsp40) homolog, subfamily C, member 11 (DNAJC11), mRNA [NM_018198]	1.82389	up	1063
A_23_P80136	RRP1	Homo sapiens ribosomal RNA processing 1 homolog (S. cerevisiae) (RRP1), mRNA [NM_003683]	1.82499	up	1064
A_24_P16090	A_24_P16090	na	2.29698	up	1065
A_24_P79755	AKR1A1	Homo sapiens aldo-keto reductase family 1, member A1 (aldehyde reductase) (AKR1A1), transcript variant 1, mRNA [NM_006066]	1.71682	up	1066
A_23_P206661	NQO1	Homo sapiens NAD(P)H dehydrogenase, quinone 1 (NQO1), transcript variant 1, mRNA [NM_000903]	1.94726	up	1067
A_23_P161269	CSGALNACT2	Homo sapiens chondroitin sulfate N-acetylgalactosaminyltransferase 2 (CSGALNACT2), mRNA [NM_018590]	1.53685	up	1068
A_23_P204891	NUPL1	Homo sapiens nucleoporin like 1 (NUPL1), transcript variant 1, mRNA [NM_014089]	1.73864	up	1069
A_23_P50591	KCNK6	Homo sapiens potassium channel, subfamily K, member 6 (KCNK6), mRNA [NM_004823]	1.5262	up	1070
A_23_P422204	PPPDE1	Homo sapiens PPPDE peptidase domain containing 1 (PPPDE1), mRNA [NM_016076]	1.69814	up	1071
A_24_P159702	LMAN1	Homo sapiens lectin, mannose-binding, 1 (LMAN1), mRNA [NM_005570]	1.85398	up	1072
A_23_P428835	PHF20	Homo sapiens PHD finger protein 20 (PHF20), mRNA [NM_016436]	1.68217	up	1073
A_24_P152310	ATP11B	Homo sapiens ATPase, class VI, type 11B (ATP11B), mRNA [NM_014616]	2.02084	up	1074
A_24_P26114	OXSR1	Homo sapiens oxidative-stress responsive 1 (OXSR1), mRNA [NM_005109]	1.92898	up	1075
A_24_P754817	EFTUD1	Homo sapiens elongation factor Tu GTP binding domain containing 1 (EFTUD1), transcript variant 1, mRNA [NM_024580]	2.08155	up	1076
A_24_P13715	FBXO22	Homo sapiens F-box protein 22 (FBXO22), transcript variant 1, mRNA [NM_147188]	1.68082	up	1077
A_24_P187086	A_24_P187086	na	1.93601	up	1078
A_23_P388200	KDELC2	Homo sapiens KDEL (Lys-Asp-Glu-Leu) containing 2 (KDELC2), mRNA [NM_153705]	1.90367	up	1079
A_24_P73702	FBXL8	Homo sapiens F-box and leucine-rich repeat protein 8 (FBXL8), mRNA [NM_018378]	1.50704	up	1080
A_23_P29199	NF2	Homo sapiens neurofibromin 2 (merlin) (NF2), transcript variant 13, mRNA [NM_181831]	1.72737	up	1081
A_23_P325991	NF2	Homo sapiens neurofibromin 2 (merlin) (NF2), transcript variant 13, mRNA [NM_181831]	1.80016	up	1082
A_24_P175427	MRRF	Homo sapiens mitochondrial ribosome recycling factor (MRRF), nuclear gene encoding mitochondrial protein, transcript variant 2, mRNA [NM_199177]	1.9439	up	1083
A_24_P417786	A_24_P417786	mitochondrial ribosome recycling factor pseudogene 1 [Source:HGNC Symbol;Acc:35238] [ENST00000435941]	2.00641	up	1084
A_23_P146084	GSR	Homo sapiens glutathione reductase (GSR), transcript variant 1, mRNA [NM_000637]	1.53308	up	1085
A_23_P32558	WDR5	Homo sapiens WD repeat domain 5 (WDR5), transcript variant 1, mRNA [NM_017588]	1.77948	up	1086
A_23_P41267	LOC401127	Homo sapiens WD repeat domain 5 pseudogene (LOC401127), non-coding RNA [NR_026854]	1.70823	up	1087
A_23_P92948	PRRC1	Homo sapiens proline-rich coiled-coil 1 (PRRC1), mRNA [NM_130809]	1.69992	up	1088
A_24_P92411	A_24_P92411	na	1.6828	up	1089
A_24_P272967	AVL9	Homo sapiens AVL9 homolog (S. cerevisiase) (AVL9), mRNA [NM_015060]	1.69393	up	1090
A_24_P61864	CCDC47	Homo sapiens coiled-coil domain containing 47 (CCDC47), mRNA [NM_020198]	1.63116	up	1091
A_23_P143987	ATG7	Homo sapiens ATG7 autophagy related 7 homolog (S. cerevisiae) (ATG7), transcript variant 1, mRNA [NM_006395]	1.54573	up	1092
A_24_P221601	A_24_P221601	na	3.01926	up	1093
A_24_P276628	PPT1	Homo sapiens palmitoyl-protein thioesterase 1 (PPT1), transcript variant 1, mRNA [NM_000310]	1.82678	up	1094
A_23_P78302	NFE2L1	Homo sapiens nuclear factor (erythroid-derived 2)-like 1 (NFE2L1), mRNA [NM_003204]	2.26444	up	1095
A_24_P127828	VCP	Homo sapiens valosin containing protein (VCP), mRNA [NM_007126]	1.80098	up	1096
A_24_P42681	PSMD2	Homo sapiens proteasome (prosome, macropain) 26S subunit, non-ATPase, 2 (PSMD2), mRNA [NM_002808]	1.67784	up	1097
A_24_P152278	A_24_P152278	na	1.67698	up	1098
A_24_P264413	A_24_P264413	na	3.35708	up	1099
A_24_P247324	A_24_P247324	na	2.84855	up	1100
A_24_P338121	UBQLN1	Homo sapiens ubiquilin 1 (UBQLN1), transcript variant 2, mRNA [NM_053067]	2.31474	up	1101
A_24_P101200	IMPAD1	Homo sapiens inositol monophosphatase domain containing 1 (IMPAD1), mRNA [NM_017813]	2.62402	up	1102
A_24_P256050	A_24_P256050	na	1.626	up	1103
A_24_P290927	UBAP2L	Homo sapiens ubiquitin associated protein 2-like (UBAP2L), transcript variant 1, mRNA [NM_014847]	2.62725	up	1104
A_23_P89708	PNPO	Homo sapiens pyridoxamine 5'-phosphate oxidase (PNPO), mRNA [NM_018129]	2.04532	up	1105
A_24_P808838	A_24_P808838	na	1.67536	up	1106
A_23_P24723	TMEM138	Homo sapiens transmembrane protein 138 (TMEM138), transcript variant 1, mRNA [NM_016464]	1.51108	up	1107
A_23_P144866	GM2A	Homo sapiens GM2 ganglioside activator (GM2A), transcript variant 1, mRNA [NM_000405]	3.12684	up	1108
A_23_P144872	GM2A	Homo sapiens GM2 ganglioside activator (GM2A), transcript variant 1, mRNA [NM_000405]	3.75415	up	1109
A_24_P114936	GM2A	Homo sapiens GM2 ganglioside activator (GM2A), transcript variant 1, mRNA [NM_000405]	3.31627	up	1110
A_24_P273245	A_24_P273245	Q3UVJ2_MOUSE (Q3UVJ2) Adult male urinary bladder cDNA, RIKEN full-length enriched library, clone:9530052J16 product:CAP, adenylate cyclase-associated protein 1 (yeast), full insert sequence, partial (56%) [THC2593778]	2.00547	up	1111
A_24_P62615	CAP1	Homo sapiens CAP, adenylate cyclase-associated protein 1 (yeast) (CAP1), transcript variant 1, mRNA [NM_006367]	1.77224	up	1112
A_23_P254648	FBXW2	Homo sapiens F-box and WD repeat domain containing 2 (FBXW2), mRNA [NM_012164]	1.61635	up	1113
A_24_P632160	A_24_P632160	na	1.65159	up	1114
A_23_P75129	A_23_P75129	na	1.85929	up	1115
A_32_P166598	FAM35B	Homo sapiens family with sequence similarity 35, member B (FAM35B), non-coding RNA [NR_027632]	1.70776	up	1116
A_23_P63319	SOAT1	Homo sapiens sterol O-acyltransferase 1 (SOAT1), nuclear gene encoding mitochondrial protein, transcript variant 688113, mRNA [NM_003101]	1.88877	up	1117
A_23_P17786	PITPNB	Homo sapiens phosphatidylinositol transfer protein, beta (PITPNB), mRNA [NM_012399]	1.53794	up	1118
A_24_P924389	BZW1	Homo sapiens basic leucine zipper and W2 domains 1 (BZW1), transcript variant 4, mRNA [NM_014670]	1.92373	up	1119
A_24_P105771	ACTR3	Homo sapiens ARP3 actin-related protein 3 homolog (yeast) (ACTR3), mRNA [NM_005721]	1.53786	up	1120
A_24_P231513	ACTR3	Homo sapiens ARP3 actin-related protein 3 homolog (yeast) (ACTR3), mRNA [NM_005721]	1.51778	up	1121
A_24_P230708	PDE12	Homo sapiens phosphodiesterase 12 (PDE12), mRNA [NM_177966]	1.68697	up	1122
A_32_P165836	PDE12	Homo sapiens phosphodiesterase 12 (PDE12), mRNA [NM_177966]	1.61752	up	1123
A_32_P167148	PIGW	Homo sapiens phosphatidylinositol glycan anchor biosynthesis, class W (PIGW), mRNA [NM_178517]	2.4603	up	1124
A_23_P149975	FAM107B	Homo sapiens family with sequence similarity 107, member B (FAM107B), mRNA [NM_031453]	1.55932	up	1125
A_24_P119413	HSF5	Homo sapiens heat shock transcription factor family member 5 (HSF5), mRNA [NM_001080439]	1.93688	up	1126
A_32_P191417	A_32_P191417	HLA-DQB1 antisense RNA 1 (non-protein coding) [Source:HGNC Symbol;Acc:39762] [ENST00000440290]	2.71088	up	1127
A_24_P255082	TMEM110	Homo sapiens transmembrane protein 110 (TMEM110), mRNA [NM_198563]	2.45904	up	1128
A_24_P338145	STOML2	Homo sapiens stomatin (EPB72)-like 2 (STOML2), mRNA [NM_013442]	1.56154	up	1129
A_24_P929137	A_24_P929137	na	1.63813	up	1130
A_23_P128663	SACS	Homo sapiens spastic ataxia of Charlevoix-Saguenay (sacsin) (SACS), mRNA [NM_014363]	2.10351	up	1131
A_23_P308073	SACS	Homo sapiens spastic ataxia of Charlevoix-Saguenay (sacsin) (SACS), mRNA [NM_014363]	2.41273	up	1132
A_23_P327022	MDFIC	Homo sapiens MyoD family inhibitor domain containing (MDFIC), transcript variant 1, mRNA [NM_199072]	1.75673	up	1133
A_23_P134601	WNT16	Homo sapiens wingless-type MMTV integration site family, member 16 (WNT16), transcript variant 1, mRNA [NM_057168]	3.5068	up	1134
A_23_P50096	TYMS	Homo sapiens thymidylate synthetase (TYMS), mRNA [NM_001071]	3.60828	up	1135
A_24_P220485	OLFML2A	Homo sapiens olfactomedin-like 2A (OLFML2A), mRNA [NM_182487]	2.24057	up	1136
A_23_P166964	TFDP2	Homo sapiens transcription factor Dp-2 (E2F dimerization partner 2) (TFDP2), transcript variant 2, mRNA [NM_006286]	1.50249	up	1137
A_23_P305100	KIAA1919	Homo sapiens KIAA1919 (KIAA1919), mRNA [NM_153369]	1.62237	up	1138
A_24_P240584	KIAA1919	Homo sapiens KIAA1919 (KIAA1919), mRNA [NM_153369]	1.81419	up	1139
A_24_P343271	RMND1	Homo sapiens required for meiotic nuclear division 1 homolog (S. cerevisiae) (RMND1), mRNA [NM_017909]	1.52766	up	1140
A_32_P120567	MDFIC	Homo sapiens MyoD family inhibitor domain containing (MDFIC), transcript variant 1, mRNA [NM_199072]	2.0038	up	1141
A_23_P134014	ADAT2	Homo sapiens adenosine deaminase, tRNA-specific 2 (ADAT2), mRNA [NM_182503]	1.93256	up	1142
A_32_P501400	TCP1	Homo sapiens t-complex 1 (TCP1), transcript variant 1, mRNA [NM_030752]	1.65061	up	1143
A_24_P166073	NAP1L5	Homo sapiens nucleosome assembly protein 1-like 5 (NAP1L5), mRNA [NM_153757]	1.96139	up	1144
A_32_P219753	POLR2D	Homo sapiens polymerase (RNA) II (DNA directed) polypeptide D (POLR2D), mRNA [NM_004805]	1.69761	up	1145
A_23_P257497	C6orf99	Homo sapiens chromosome 6 open reading frame 99 (C6orf99), mRNA [NM_001195032]	1.83564	up	1146
A_23_P37736	TNFRSF17	Homo sapiens tumor necrosis factor receptor superfamily, member 17 (TNFRSF17), mRNA [NM_001192]	2.13789	up	1147
A_23_P157240	IMPDH1	Human IMP dehydrogenase type 1 mRNA complete cds. [J05272]	2.01596	up	1148
A_24_P410286	A_24_P410286	DMRT-like family C1B [Source:HGNC Symbol;Acc:31686] [ENST00000438696]	1.69452	up	1149
A_23_P57033	TOMM34	Homo sapiens translocase of outer mitochondrial membrane 34 (TOMM34), nuclear gene encoding mitochondrial protein, mRNA [NM_006809]	1.81979	up	1150
A_24_P187174	A_24_P187174	na	4.02569	up	1151
A_23_P10518	TFDP3	Homo sapiens transcription factor Dp family, member 3 (TFDP3), mRNA [NM_016521]	2.16256	up	1152
A_24_P366644	A_24_P366644	na	1.70917	up	1153
A_24_P458168	A_24_P458168	na	1.72029	up	1154
A_24_P603453	A_24_P603453	na	1.96674	up	1155
A_24_P170454	USP6	Homo sapiens ubiquitin specific peptidase 6 (Tre-2 oncogene) (USP6), mRNA [NM_004505]	1.6815	up	1156
A_32_P99690	NLN	Homo sapiens neurolysin (metallopeptidase M3 family) (NLN), nuclear gene encoding mitochondrial protein, mRNA [NM_020726]	1.66716	up	1157
A_23_P161125	MOV10	Homo sapiens Mov10, Moloney leukemia virus 10, homolog (mouse) (MOV10), transcript variant 1, mRNA [NM_020963]	1.5827	up	1158
A_23_P400081	MTHFR	Homo sapiens methylenetetrahydrofolate reductase (NAD(P)H) (MTHFR), mRNA [NM_005957]	1.55041	up	1159
A_23_P87853	TMCC3	Homo sapiens transmembrane and coiled-coil domain family 3 (TMCC3), mRNA [NM_020698]	1.76991	up	1160
A_24_P305933	TMCC3	Homo sapiens transmembrane and coiled-coil domain family 3 (TMCC3), mRNA [NM_020698]	1.52568	up	1161
A_23_P123943	TGFBR1	Homo sapiens transforming growth factor, beta receptor 1 (TGFBR1), transcript variant 1, mRNA [NM_004612]	1.58244	up	1162
A_24_P6494	TBC1D12	Homo sapiens TBC1 domain family, member 12 (TBC1D12), mRNA [NM_015188]	1.92199	up	1163
A_23_P103571	MAN1A2	Homo sapiens mannosidase, alpha, class 1A, member 2 (MAN1A2), mRNA [NM_006699]	1.69534	up	1164
A_23_P75325	SGPL1	Homo sapiens sphingosine-1-phosphate lyase 1 (SGPL1), mRNA [NM_003901]	2.08022	up	1165
A_24_P10790	DTD1	D-tyrosyl-tRNA deacylase 1 homolog (S. cerevisiae) [Source:HGNC Symbol;Acc:16219] [ENST00000494921]	1.75383	up	1166
A_24_P841662	ESD	esterase D [Source:HGNC Symbol;Acc:3465] [ENST00000471867]	1.70336	up	1167
A_23_P131502	TTL	Homo sapiens tubulin tyrosine ligase (TTL), mRNA [NM_153712]	2.31224	up	1168
A_23_P50887	LANCL1	Homo sapiens LanC lantibiotic synthetase component C-like 1 (bacterial) (LANCL1), transcript variant 1, mRNA [NM_006055]	1.7479	up	1169
A_23_P421587	GDAP1	Homo sapiens ganglioside-induced differentiation-associated protein 1 (GDAP1), transcript variant 1, mRNA [NM_018972]	2.23731	up	1170
A_23_P63534	XPR1	Homo sapiens xenotropic and polytropic retrovirus receptor 1 (XPR1), transcript variant 1, mRNA [NM_004736]	1.58585	up	1171
A_23_P155185	ATP13A3	Homo sapiens ATPase type 13A3 (ATP13A3), mRNA [NM_024524]	2.68932	up	1172
A_24_P911191	A_24_P911191	LETM1_HUMAN (O95202) Leucine zipper-EF-hand-containing transmembrane protein 1, mitochondrial precursor, partial (20%) [THC2672076]	2.10372	up	1173
A_24_P358146	A_24_P358146	na	1.66914	up	1174
A_23_P22854	PGPEP1	Homo sapiens pyroglutamyl-peptidase I (PGPEP1), mRNA [NM_017712]	1.50593	up	1175
A_32_P6653	LOC100507265	PREDICTED: Homo sapiens hypothetical LOC100507265 (LOC100507265), miscRNA [XR_108421]	1.69235	up	1176
A_23_P121222	RAD18	Homo sapiens RAD18 homolog (S. cerevisiae) (RAD18), mRNA [NM_020165]	1.77354	up	1177
A_24_P410000	A_24_P410000	na	1.97518	up	1178
A_23_P49972	CDC6	Homo sapiens cell division cycle 6 homolog (S. cerevisiae) (CDC6), mRNA [NM_001254]	2.63082	up	1179
A_23_P25534	KIAA0564	KIAA0564 [Source:HGNC Symbol;Acc:29071] [ENST00000379302]	2.60205	up	1180
A_24_P926314	FAM173B	Homo sapiens family with sequence similarity 173, member B (FAM173B), mRNA [NM_199133]	1.5873	up	1181
A_23_P171034	NSDHL	Homo sapiens NAD(P) dependent steroid dehydrogenase-like (NSDHL), transcript variant 1, mRNA [NM_015922]	1.85899	up	1182
A_23_P97725	STX6	Homo sapiens syntaxin 6 (STX6), mRNA [NM_005819]	1.71557	up	1183
A_24_P372901	MVK	Homo sapiens mevalonate kinase (MVK), transcript variant 1, mRNA [NM_000431]	2.65015	up	1184
A_24_P342127	KLHDC10	Homo sapiens kelch domain containing 10 (KLHDC10), mRNA [NM_014997]	1.80557	up	1185
A_24_P196134	A_24_P196134	na	2.04622	up	1186
A_24_P834646	A_24_P834646	na	2.29346	up	1187
A_23_P385851	MBNL3	Homo sapiens muscleblind-like 3 (Drosophila) (MBNL3), transcript variant 2, mRNA [NM_133486]	1.52421	up	1188
A_32_P61729	RTN3	Homo sapiens reticulon 3 (RTN3), transcript variant 4, mRNA [NM_201430]	1.53308	up	1189
A_32_P163858	SCD	Homo sapiens stearoyl-CoA desaturase (delta-9-desaturase) (SCD), mRNA [NM_005063]	4.28903	up	1190
A_32_P46526	LSM11	Homo sapiens LSM11, U7 small nuclear RNA associated (LSM11), mRNA [NM_173491]	1.50098	up	1191
A_24_P313180	C14orf1	chromosome 14 open reading frame 1 [Source:HGNC Symbol;Acc:1187] [ENST00000256319]	1.56005	up	1192
A_24_P4054	TRIP6	Homo sapiens thyroid hormone receptor interactor 6 (TRIP6), mRNA [NM_003302]	1.82411	up	1193
A_23_P114414	LONRF3	Homo sapiens LON peptidase N-terminal domain and ring finger 3 (LONRF3), transcript variant 1, mRNA [NM_001031855]	2.58612	up	1194
A_23_P144896	PDLIM7	Homo sapiens PDZ and LIM domain 7 (enigma) (PDLIM7), transcript variant 1, mRNA [NM_005451]	2.41807	up	1195
A_23_P95470	CD151	Homo sapiens CD151 molecule (Raph blood group) (CD151), transcript variant 1, mRNA [NM_004357]	2.98127	up	1196
A_23_P16252	KLK1	Homo sapiens kallikrein 1 (KLK1), mRNA [NM_002257]	4.93064	up	1197
A_23_P430818	LGALSL	Homo sapiens lectin, galactoside-binding-like (LGALSL), mRNA [NM_014181]	2.42803	up	1198
A_23_P100912	GIT1	Homo sapiens G protein-coupled receptor kinase interacting ArfGAP 1 (GIT1), transcript variant 2, mRNA [NM_014030]	2.50287	up	1199
A_23_P142294	ETHE1	Homo sapiens ethylmalonic encephalopathy 1 (ETHE1), nuclear gene encoding mitochondrial protein, mRNA [NM_014297]	1.85775	up	1200
A_24_P305662	TRMT2A	Homo sapiens TRM2 tRNA methyltransferase 2 homolog A (S. cerevisiae) (TRMT2A), transcript variant 1, mRNA [NM_022727]	1.94048	up	1201
A_23_P19036	TNIP1	Homo sapiens TNFAIP3 interacting protein 1 (TNIP1), transcript variant 5, mRNA [NM_006058]	2.03879	up	1202
A_23_P206474	TRAF7	Homo sapiens TNF receptor-associated factor 7 (TRAF7), mRNA [NM_032271]	2.73129	up	1203
A_24_P309912	SLC12A3	Homo sapiens solute carrier family 12 (sodium/chloride transporters), member 3 (SLC12A3), transcript variant 1, mRNA [NM_000339]	2.08524	up	1204
A_23_P315241	ACTN4	Homo sapiens actinin, alpha 4 (ACTN4), mRNA [NM_004924]	2.69879	up	1205
A_24_P307046	A_24_P307046	na	2.57903	up	1206
A_23_P143083	TMEM214	Homo sapiens transmembrane protein 214 (TMEM214), transcript variant 1, mRNA [NM_017727]	1.79888	up	1207
A_24_P89708	IMPDH1	Homo sapiens IMP (inosine 5'-monophosphate) dehydrogenase 1 (IMPDH1), transcript variant 1, mRNA [NM_000883]	2.06319	up	1208
A_23_P208915	DPP9	Homo sapiens dipeptidyl-peptidase 9 (DPP9), mRNA [NM_139159]	1.84024	up	1209
A_23_P124486	PTPN9	Homo sapiens protein tyrosine phosphatase, non-receptor type 9 (PTPN9), mRNA [NM_002833]	2.18842	up	1210
A_23_P254888	ZYX	Homo sapiens zyxin (ZYX), transcript variant 1, mRNA [NM_003461]	2.40282	up	1211
A_23_P135769	ACTB	Homo sapiens actin, beta (ACTB), mRNA [NM_001101]	3.55455	up	1212
A_24_P106145	WDR1	Homo sapiens WD repeat domain 1 (WDR1), transcript variant 1, mRNA [NM_017491]	1.69557	up	1213
A_24_P344251	ITGAX	Homo sapiens integrin, alpha X (complement component 3 receptor 4 subunit) (ITGAX), mRNA [NM_000887]	2.50433	up	1214
A_24_P378506	UBE2Z	Homo sapiens ubiquitin-conjugating enzyme E2Z (UBE2Z), mRNA [NM_023079]	1.52728	up	1215
A_23_P83599	PRKAR1B	Homo sapiens protein kinase, cAMP-dependent, regulatory, type I, beta (PRKAR1B), transcript variant 2, mRNA [NM_002735]	2.8773	up	1216
A_24_P216501	PRKAR1B	Homo sapiens protein kinase, cAMP-dependent, regulatory, type I, beta (PRKAR1B), transcript variant 2, mRNA [NM_002735]	3.28403	up	1217
A_32_P91042	LOC100129034	Homo sapiens uncharacterized LOC100129034 (LOC100129034), non-coding RNA [NR_027406]	2.46949	up	1218
A_23_P135164	UAP1L1	Homo sapiens UDP-N-acteylglucosamine pyrophosphorylase 1-like 1 (UAP1L1), mRNA [NM_207309]	2.20317	up	1219
A_23_P71790	MAMDC4	Homo sapiens MAM domain containing 4 (MAMDC4), mRNA [NM_206920]	1.99524	up	1220
A_23_P211816	MAP4	Homo sapiens microtubule-associated protein 4 (MAP4), transcript variant 1, mRNA [NM_002375]	1.67845	up	1221
A_23_P40049	CAD	Homo sapiens carbamoyl-phosphate synthetase 2, aspartate transcarbamylase, and dihydroorotase (CAD), mRNA [NM_004341]	1.65683	up	1222
A_23_P46907	MICU1	Homo sapiens mitochondrial calcium uptake 1 (MICU1), nuclear gene encoding mitochondrial protein, transcript variant 1, mRNA [NM_006077]	1.94975	up	1223
A_23_P47077	BAG3	Homo sapiens BCL2-associated athanogene 3 (BAG3), mRNA [NM_004281]	1.94953	up	1224
A_23_P398254	SMURF1	Homo sapiens SMAD specific E3 ubiquitin protein ligase 1 (SMURF1), transcript variant 1, mRNA [NM_020429]	2.01853	up	1225
A_23_P53397	SP1	Homo sapiens Sp1 transcription factor (SP1), transcript variant 1, mRNA [NM_138473]	2.4048	up	1226
A_23_P48266	FBXW8	Homo sapiens F-box and WD repeat domain containing 8 (FBXW8), transcript variant 1, mRNA [NM_153348]	1.67588	up	1227
A_23_P107373	NMT1	Homo sapiens N-myristoyltransferase 1 (NMT1), mRNA [NM_021079]	1.55218	up	1228
A_24_P609932	A_24_P609932	na	1.52147	up	1229
A_23_P201035	GBA	Homo sapiens glucosidase, beta, acid (GBA), transcript variant 2, mRNA [NM_001005741]	2.04718	up	1230
A_32_P512061	GBAP1	Homo sapiens glucosidase, beta, acid pseudogene 1 (GBAP1), non-coding RNA [NR_002188]	1.77454	up	1231
A_23_P48550	KIAA0284	Homo sapiens KIAA0284 (KIAA0284), transcript variant 2, mRNA [NM_015005]	1.79355	up	1232
A_23_P75647	HYOU1	Homo sapiens hypoxia up-regulated 1 (HYOU1), transcript variant 1, mRNA [NM_006389]	2.194	up	1233
A_24_P291401	TMEM150A	Homo sapiens transmembrane protein 150A (TMEM150A), transcript variant 1, mRNA [NM_001031738]	1.7349	up	1234
A_23_P152406	CAPNS2	Homo sapiens calpain, small subunit 2 (CAPNS2), mRNA [NM_032330]	1.73193	up	1235
A_23_P14174	TNFSF13B	Homo sapiens tumor necrosis factor (ligand) superfamily, member 13b (TNFSF13B), transcript variant 1, mRNA [NM_006573]	2.11673	up	1236
A_23_P34093	G6PD	Homo sapiens glucose-6-phosphate dehydrogenase (G6PD), transcript variant 1, mRNA [NM_000402]	2.19376	up	1237
A_23_P392383	LARP1	Homo sapiens La ribonucleoprotein domain family, member 1 (LARP1), transcript variant 1, mRNA [NM_015315]	1.96027	up	1238
A_23_P135454	AFG3L2	Homo sapiens AFG3 ATPase family gene 3-like 2 (S. cerevisiae) (AFG3L2), nuclear gene encoding mitochondrial protein, mRNA [NM_006796]	1.73776	up	1239
A_32_P117338	AFG3L2	Homo sapiens AFG3 ATPase family gene 3-like 2 (S. cerevisiae) (AFG3L2), nuclear gene encoding mitochondrial protein, mRNA [NM_006796]	1.76962	up	1240
A_32_P203184	A_32_P203184	full-length cDNA clone CS0DI054YJ04 of Placenta Cot 25-normalized of Homo sapiens (human) [CR606809]	1.62965	up	1241
A_23_P143089	MPV17	Homo sapiens MpV17 mitochondrial inner membrane protein (MPV17), nuclear gene encoding mitochondrial protein, mRNA [NM_002437]	1.57531	up	1242
A_32_P440768	ALOX12P2	Homo sapiens arachidonate 12-lipoxygenase pseudogene 2 (ALOX12P2), non-coding RNA [NR_002710]	1.59866	up	1243
A_23_P218002	PRG2	Homo sapiens proteoglycan 2, bone marrow (natural killer cell activator, eosinophil granule major basic protein) (PRG2), transcript variant 1, mRNA [NM_002728]	2.36744	up	1244
A_23_P369948	FOXRED2	Homo sapiens FAD-dependent oxidoreductase domain containing 2 (FOXRED2), transcript variant 1, mRNA [NM_024955]	2.00866	up	1245
A_23_P130619	STXBP2	Homo sapiens syntaxin binding protein 2 (STXBP2), transcript variant 1, mRNA [NM_006949]	1.57785	up	1246
A_23_P144202	EEFSEC	Homo sapiens eukaryotic elongation factor, selenocysteine-tRNA-specific (EEFSEC), mRNA [NM_021937]	1.69698	up	1247
A_24_P853366	A_24_P853366	na	1.77785	up	1248
A_24_P810074	A_24_P810074	na	2.06407	up	1249
A_24_P54670	SLC6A6	Homo sapiens solute carrier family 6 (neurotransmitter transporter, taurine), member 6 (SLC6A6), transcript variant 1, mRNA [NM_003043]	1.68221	up	1250
A_23_P118185	LONP2	Homo sapiens lon peptidase 2, peroxisomal (LONP2), mRNA [NM_031490]	1.55675	up	1251
A_23_P85893	C1orf85	Homo sapiens chromosome 1 open reading frame 85 (C1orf85), mRNA [NM_144580]	1.64735	up	1252
A_23_P36521	ARF3	Homo sapiens ADP-ribosylation factor 3 (ARF3), mRNA [NM_001659]	1.86999	up	1253
A_24_P219785	CALM3	Homo sapiens calmodulin 3 (phosphorylase kinase, delta) (CALM3), mRNA [NM_005184]	1.75427	up	1254
A_24_P414733	C6orf108	Homo sapiens chromosome 6 open reading frame 108 (C6orf108), transcript variant 1, mRNA [NM_006443]	2.08399	up	1255
A_23_P25559	ABCC4	Homo sapiens ATP-binding cassette, sub-family C (CFTR/MRP), member 4 (ABCC4), transcript variant 1, mRNA [NM_005845]	2.33621	up	1256
A_23_P40354	MAPRE1	Homo sapiens microtubule-associated protein, RP/EB family, member 1 (MAPRE1), mRNA [NM_012325]	1.642	up	1257
A_23_P213114	TEC	Homo sapiens tec protein tyrosine kinase (TEC), mRNA [NM_003215]	3.22137	up	1258
A_24_P16913	ABCC4	Homo sapiens ATP-binding cassette, sub-family C (CFTR/MRP), member 4 (ABCC4), transcript variant 1, mRNA [NM_005845]	2.54729	up	1259
A_23_P368187	NAB2	Homo sapiens NGFI-A binding protein 2 (EGR1 binding protein 2) (NAB2), mRNA [NM_005967]	2.48714	up	1260
A_24_P343929	OAS2	Homo sapiens 2'-5'-oligoadenylate synthetase 2, 69/71kDa (OAS2), transcript variant 1, mRNA [NM_016817]	2.57508	up	1261
A_23_P356041	SPAG9	Homo sapiens sperm associated antigen 9 (SPAG9), transcript variant 1, mRNA [NM_001130528]	2.05033	up	1262
A_24_P8454	SPAG9	Homo sapiens sperm associated antigen 9 (SPAG9), transcript variant 1, mRNA [NM_001130528]	1.79761	up	1263
A_24_P173088	STAT5A	Homo sapiens signal transducer and activator of transcription 5A (STAT5A), mRNA [NM_003152]	1.90635	up	1264
A_23_P84555	KCTD21	Homo sapiens potassium channel tetramerisation domain containing 21 (KCTD21), mRNA [NM_001029859]	1.60509	up	1265
A_24_P134372	KIF3B	Homo sapiens kinesin family member 3B (KIF3B), mRNA [NM_004798]	1.6663	up	1266
A_24_P203000	IL2RB	Homo sapiens interleukin 2 receptor, beta (IL2RB), mRNA [NM_000878]	4.52507	up	1267
A_23_P145336	A_23_P145336	major histocompatibility complex, class II, DR beta 3 [Source:HGNC Symbol;Acc:4951] [ENST00000307137]	2.85642	up	1268
A_23_P31006	HLA-DRB5	Homo sapiens major histocompatibility complex, class II, DR beta 5 (HLA-DRB5), mRNA [NM_002125]	2.88403	up	1269
A_24_P343233	HLA-DRB1	Homo sapiens major histocompatibility complex, class II, DR beta 1 (HLA-DRB1), transcript variant 1, mRNA [NM_002124]	2.53762	up	1270
A_24_P402222	HLA-DRB3	Homo sapiens major histocompatibility complex, class II, DR beta 3 (HLA-DRB3), mRNA [NM_022555]	2.57205	up	1271
A_32_P95757	TMEM217	Homo sapiens transmembrane protein 217 (TMEM217), transcript variant 1, mRNA [NM_145316]	2.64967	up	1272
A_23_P167066	UGDH	Homo sapiens UDP-glucose 6-dehydrogenase (UGDH), transcript variant 1, mRNA [NM_003359]	1.71647	up	1273
A_23_P167067	UGDH	Homo sapiens UDP-glucose 6-dehydrogenase (UGDH), transcript variant 1, mRNA [NM_003359]	1.71027	up	1274
A_23_P6085	SLC23A2	Homo sapiens solute carrier family 23 (nucleobase transporters), member 2 (SLC23A2), transcript variant 2, mRNA [NM_203327]	2.19291	up	1275
A_23_P69206	SLC6A6	Homo sapiens solute carrier family 6 (neurotransmitter transporter, taurine), member 6 (SLC6A6), transcript variant 1, mRNA [NM_003043]	3.10865	up	1276
A_24_P330684	ABAT	Homo sapiens 4-aminobutyrate aminotransferase (ABAT), nuclear gene encoding mitochondrial protein, transcript variant 2, mRNA [NM_000663]	2.25044	up	1277
A_23_P345973	ZBTB7C	Homo sapiens zinc finger and BTB domain containing 7C (ZBTB7C), mRNA [NM_001039360]	2.20005	up	1278
A_24_P812172	A_24_P812172	na	2.42078	up	1279
A_23_P156505	IRF4	Homo sapiens interferon regulatory factor 4 (IRF4), transcript variant 1, mRNA [NM_002460]	6.09794	up	1280
A_32_P53234	CEACAM21	carcinoembryonic antigen-related cell adhesion molecule 21 [Source:HGNC Symbol;Acc:28834] [ENST00000487420]	5.7148	up	1281
A_24_P239689	SGTB	Homo sapiens small glutamine-rich tetratricopeptide repeat (TPR)-containing, beta (SGTB), mRNA [NM_019072]	2.48676	up	1282
A_23_P51754	RAP1A	Homo sapiens RAP1A, member of RAS oncogene family (RAP1A), transcript variant 1, mRNA [NM_001010935]	1.5979	up	1283
A_23_P63190	NRAS	Homo sapiens neuroblastoma RAS viral (v-ras) oncogene homolog (NRAS), mRNA [NM_002524]	2.11823	up	1284
A_24_P934755	LOC100507948	PREDICTED: Homo sapiens hypothetical LOC100507948, transcript variant 1 (LOC100507948), miscRNA [XR_112445]	1.70563	up	1285
A_24_P255324	A_24_P255324	na	2.70183	up	1286
A_24_P316659	A_24_P316659	calnexin [human, melanoma cells, SK MEL 23, mRNA Partial, 816 nt]. [S67659]	2.80201	up	1287
A_24_P78526	LARP4	Homo sapiens La ribonucleoprotein domain family, member 4 (LARP4), transcript variant 2, mRNA [NM_199188]	2.59632	up	1288
A_24_P518369	A_24_P518369	na	1.67322	up	1289
A_23_P127339	PI4K2A	Homo sapiens phosphatidylinositol 4-kinase type 2 alpha (PI4K2A), mRNA [NM_018425]	2.0079	up	1290
A_23_P207068	USP22	Homo sapiens ubiquitin specific peptidase 22 (USP22), mRNA [NM_015276]	2.63793	up	1291
A_23_P64762	EEA1	Homo sapiens early endosome antigen 1 (EEA1), mRNA [NM_003566]	2.01934	up	1292
A_23_P79199	DBI	Homo sapiens diazepam binding inhibitor (GABA receptor modulator, acyl-CoA binding protein) (DBI), transcript variant 1, mRNA [NM_020548]	3.63705	up	1293
A_23_P149494	ABHD12	Homo sapiens abhydrolase domain containing 12 (ABHD12), transcript variant 2, mRNA [NM_015600]	2.13007	up	1294
A_23_P118353	SRP68	Homo sapiens signal recognition particle 68kDa (SRP68), mRNA [NM_014230]	2.16562	up	1295
A_32_P90551	SRP68	Homo sapiens signal recognition particle 68kDa (SRP68), mRNA [NM_014230]	2.32118	up	1296
A_24_P388502	MTMR14	Homo sapiens myotubularin related protein 14 (MTMR14), transcript variant 3, mRNA [NM_022485]	1.96952	up	1297
A_23_P139632	GNS	Homo sapiens glucosamine (N-acetyl)-6-sulfatase (GNS), mRNA [NM_002076]	1.76312	up	1298
A_23_P122896	TFR2	Homo sapiens transferrin receptor 2 (TFR2), transcript variant 1, mRNA [NM_003227]	1.64064	up	1299
A_23_P53458	CORO1C	Homo sapiens coronin, actin binding protein, 1C (CORO1C), transcript variant 1, mRNA [NM_014325]	2.21196	up	1300
A_24_P126731	A_24_P126731	na	2.28279	up	1301
A_24_P306614	A_24_P306614	na	2.42847	up	1302
A_24_P161393	A_24_P161393	na	2.65078	up	1303
A_24_P255786	A_24_P255786	na	2.83142	up	1304
A_24_P49800	A_24_P49800	na	2.74652	up	1305
A_24_P264416	A_24_P264416	na	2.63924	up	1306
A_24_P59220	POTEF	Homo sapiens POTE ankyrin domain family, member F (POTEF), mRNA [NM_001099771]	3.04825	up	1307
A_24_P76210	A_24_P76210	na	2.86275	up	1308
A_32_P146286	LOC100130331	Homo sapiens POTE ankyrin domain family, member F pseudogene (LOC100130331), non-coding RNA [NR_027247]	2.63663	up	1309
A_24_P71021	GNB1	Homo sapiens guanine nucleotide binding protein (G protein), beta polypeptide 1 (GNB1), mRNA [NM_002074]	1.58512	up	1310
A_23_P31323	ACTB	Homo sapiens actin, beta (ACTB), mRNA [NM_001101]	3.17198	up	1311
A_24_P247175	A_24_P247175	na	2.5832	up	1312
A_24_P226554	ACTB	Homo sapiens actin, beta (ACTB), mRNA [NM_001101]	2.88409	up	1313
A_24_P410017	POTEE	Homo sapiens POTE ankyrin domain family, member E (POTEE), mRNA [NM_001083538]	2.84355	up	1314
A_24_P187626	A_24_P187626	na	2.89083	up	1315
A_24_P238744	POTEM	Homo sapiens POTE ankyrin domain family, member M (POTEM), mRNA [NM_001145442]	3.00445	up	1316
A_32_P155776	POTEKP	Homo sapiens POTE ankyrin domain family, member K, pseudogene (POTEKP), non-coding RNA [NR_033885]	3.32153	up	1317
A_23_P44037	ACTG1	Homo sapiens actin, gamma 1 (ACTG1), transcript variant 2, mRNA [NM_001614]	4.28304	up	1318
A_24_P850172	A_24_P850172	na	2.95023	up	1319
A_24_P578445	A_24_P578445	na	2.97632	up	1320
A_24_P84880	LOC148709	Homo sapiens actin pseudogene (LOC148709), non-coding RNA [NR_002929]	3.0983	up	1321
A_24_P915227	LOC648740	Homo sapiens actin, gamma 2, smooth muscle, enteric pseudogene (LOC648740), non-coding RNA [NR_024438]	2.72988	up	1322
A_32_P156963	ACTG1	Homo sapiens actin, gamma 1 (ACTG1), transcript variant 2, mRNA [NM_001614]	3.23719	up	1323
A_32_P79719	A_32_P79719	na	3.06502	up	1324
A_24_P461497	A_24_P461497	na	2.26355	up	1325
A_24_P475115	A_24_P475115	na	2.06565	up	1326
A_24_P383901	A_24_P383901	na	2.57079	up	1327
A_24_P6903	ACTBL2	Homo sapiens actin, beta-like 2 (ACTBL2), mRNA [NM_001017992]	2.40343	up	1328
A_23_P139786	OASL	Homo sapiens 2'-5'-oligoadenylate synthetase-like (OASL), transcript variant 1, mRNA [NM_003733]	2.51453	up	1329
A_23_P334186	MEF2D	Homo sapiens myocyte enhancer factor 2D (MEF2D), mRNA [NM_005920]	1.64172	up	1330
A_23_P128919	LGALS3	Homo sapiens lectin, galactoside-binding, soluble, 3 (LGALS3), transcript variant 1, mRNA [NM_002306]	4.25917	up	1331
A_23_P91802	TYMP	Homo sapiens thymidine phosphorylase (TYMP), transcript variant 2, mRNA [NM_001953]	1.98756	up	1332
A_23_P819	ISG15	Homo sapiens ISG15 ubiquitin-like modifier (ISG15), mRNA [NM_005101]	1.68128	up	1333
A_23_P209564	CYBRD1	Homo sapiens cytochrome b reductase 1 (CYBRD1), transcript variant 1, mRNA [NM_024843]	2.64808	up	1334
A_23_P255263	STOM	Homo sapiens stomatin (STOM), transcript variant 2, mRNA [NM_198194]	1.50036	up	1335
A_23_P334751	B3GALNT2	Homo sapiens beta-1,3-N-acetylgalactosaminyltransferase 2 (B3GALNT2), mRNA [NM_152490]	1.70309	up	1336
A_24_P266880	UBC	Homo sapiens ubiquitin C (UBC), mRNA [NM_021009]	1.59801	up	1337
A_24_P681301	UBC	Homo sapiens ubiquitin C (UBC), mRNA [NM_021009]	1.55139	up	1338
A_23_P138725	MARVELD1	Homo sapiens MARVEL domain containing 1 (MARVELD1), mRNA [NM_031484]	3.45969	up	1339
A_24_P734060	LOC284454	Homo sapiens uncharacterized LOC284454 (LOC284454), non-coding RNA [NR_036515]	1.85533	up	1340
A_24_P189739	DUSP16	Homo sapiens dual specificity phosphatase 16 (DUSP16), mRNA [NM_030640]	2.06591	up	1341
A_23_P11874	MPZL1	Homo sapiens myelin protein zero-like 1 (MPZL1), transcript variant 1, mRNA [NM_003953]	2.35428	up	1342
A_24_P242391	MPZL1	Homo sapiens myelin protein zero-like 1 (MPZL1), transcript variant 1, mRNA [NM_003953]	2.2952	up	1343
A_24_P345123	MPZL1	Homo sapiens myelin protein zero-like 1 (MPZL1), transcript variant 1, mRNA [NM_003953]	1.72497	up	1344
A_23_P161194	VIM	Homo sapiens vimentin (VIM), mRNA [NM_003380]	1.77994	up	1345
A_23_P61280	COPG2	Homo sapiens coatomer protein complex, subunit gamma 2 (COPG2), mRNA [NM_012133]	1.76339	up	1346
A_32_P780862	BMP8B	Homo sapiens bone morphogenetic protein 8b (BMP8B), mRNA [NM_001720]	1.82996	up	1347
A_24_P82106	MMP14	Homo sapiens matrix metallopeptidase 14 (membrane-inserted) (MMP14), mRNA [NM_004995]	1.74595	up	1348
A_23_P107322	CORO6	Homo sapiens coronin 6 (CORO6), mRNA [NM_032854]	8.20284	up	1349
A_23_P119141	KEAP1	Homo sapiens kelch-like ECH-associated protein 1 (KEAP1), transcript variant 1, mRNA [NM_203500]	1.74797	up	1350
A_23_P144877	ATOX1	Homo sapiens ATX1 antioxidant protein 1 homolog (yeast) (ATOX1), mRNA [NM_004045]	2.02227	up	1351
A_23_P212937	GRSF1	Homo sapiens G-rich RNA sequence binding factor 1 (GRSF1), transcript variant 1, mRNA [NM_002092]	1.77465	up	1352
A_23_P101655	ACTN4	Homo sapiens actinin, alpha 4 (ACTN4), mRNA [NM_004924]	2.23711	up	1353
A_23_P217958	HK1	Homo sapiens hexokinase 1 (HK1), nuclear gene encoding mitochondrial protein, transcript variant 5, mRNA [NM_033500]	1.51357	up	1354
A_24_P15043	KLHL18	Homo sapiens kelch-like 18 (Drosophila) (KLHL18), mRNA [NM_025010]	1.52965	up	1355
A_23_P312132	ITGAX	Homo sapiens integrin, alpha X (complement component 3 receptor 4 subunit) (ITGAX), mRNA [NM_000887]	2.51999	up	1356
A_24_P244162	PI4K2A	Homo sapiens phosphatidylinositol 4-kinase type 2 alpha (PI4K2A), mRNA [NM_018425]	2.35067	up	1357
A_23_P35330	HIVEP3	Homo sapiens human immunodeficiency virus type I enhancer binding protein 3 (HIVEP3), transcript variant 1, mRNA [NM_024503]	2.47336	up	1358
A_23_P90601	STEAP3	Homo sapiens STEAP family member 3, metalloreductase (STEAP3), transcript variant 1, mRNA [NM_182915]	5.33577	up	1359
A_24_P237753	NUP188	Homo sapiens nucleoporin 188kDa (NUP188), mRNA [NM_015354]	1.93772	up	1360
A_23_P19257	SLC35B2	Homo sapiens solute carrier family 35, member B2 (SLC35B2), mRNA [NM_178148]	2.03081	up	1361
A_23_P395534	RSC1A1	Homo sapiens regulatory solute carrier protein, family 1, member 1 (RSC1A1), mRNA [NM_006511]	1.71446	up	1362
A_23_P64044	FERMT3	Homo sapiens fermitin family member 3 (FERMT3), transcript variant URP2LF, mRNA [NM_178443]	3.06126	up	1363
A_23_P133506	DOK3	Homo sapiens docking protein 3 (DOK3), transcript variant 1, mRNA [NM_024872]	1.97438	up	1364
A_24_P80633	CTNNA1	Homo sapiens catenin (cadherin-associated protein), alpha 1, 102kDa (CTNNA1), mRNA [NM_001903]	2.00688	up	1365
A_23_P94370	CPNE3	Homo sapiens copine III (CPNE3), mRNA [NM_003909]	2.41601	up	1366
A_23_P97394	BCAR3	Homo sapiens breast cancer anti-estrogen resistance 3 (BCAR3), mRNA [NM_003567]	7.65749	up	1367
A_23_P208698	GYS1	Homo sapiens glycogen synthase 1 (muscle) (GYS1), transcript variant 1, mRNA [NM_002103]	1.90559	up	1368
A_23_P3823	BCKDK	Homo sapiens branched chain ketoacid dehydrogenase kinase (BCKDK), nuclear gene encoding mitochondrial protein, transcript variant 2, mRNA [NM_001122957]	1.54126	up	1369
A_23_P39517	SRBD1	Homo sapiens S1 RNA binding domain 1 (SRBD1), mRNA [NM_018079]	1.59091	up	1370
A_23_P143958	RPL22L1	Homo sapiens ribosomal protein L22-like 1 (RPL22L1), mRNA [NM_001099645]	2.09701	up	1371
A_23_P138308	CD58	Homo sapiens CD58 molecule (CD58), transcript variant 1, mRNA [NM_001779]	3.6192	up	1372
A_24_P305764	SMS	Homo sapiens spermine synthase (SMS), mRNA [NM_004595]	1.61449	up	1373
A_32_P50452	SMS	Homo sapiens spermine synthase (SMS), mRNA [NM_004595]	1.7341	up	1374
A_23_P16915	QPCT	Homo sapiens glutaminyl-peptide cyclotransferase (QPCT), mRNA [NM_012413]	1.98896	up	1375
A_24_P71468	QPCT	Homo sapiens glutaminyl-peptide cyclotransferase (QPCT), mRNA [NM_012413]	2.3503	up	1376
A_23_P147238	WSB2	Homo sapiens WD repeat and SOCS box containing 2 (WSB2), mRNA [NM_018639]	1.73812	up	1377
A_23_P259272	WSB2	Homo sapiens WD repeat and SOCS box containing 2 (WSB2), mRNA [NM_018639]	1.63376	up	1378
A_23_P22350	GRAMD3	Homo sapiens GRAM domain containing 3 (GRAMD3), transcript variant 2, mRNA [NM_023927]	1.657	up	1379
A_23_P132175	RTN4R	Homo sapiens reticulon 4 receptor (RTN4R), mRNA [NM_023004]	3.1396	up	1380
A_23_P166248	RCAN1	Homo sapiens regulator of calcineurin 1 (RCAN1), transcript variant 1, mRNA [NM_004414]	3.66439	up	1381
A_24_P141736	METAP2	Homo sapiens methionyl aminopeptidase 2 (METAP2), mRNA [NM_006838]	1.8769	up	1382
A_24_P212596	A_24_P212596	na	1.64862	up	1383
A_24_P135391	A_24_P135391	na	1.88654	up	1384
A_24_P307075	A_24_P307075	na	1.77263	up	1385
A_32_P113436	HNRNPA1L2	Homo sapiens heterogeneous nuclear ribonucleoprotein A1-like 2 (HNRNPA1L2), transcript variant 1, mRNA [NM_001011724]	1.87447	up	1386
A_32_P189803	HNRNPA1	Homo sapiens heterogeneous nuclear ribonucleoprotein A1 (HNRNPA1), transcript variant 1, mRNA [NM_002136]	2.05306	up	1387
A_32_P216426	HNRNPA1L2	Homo sapiens heterogeneous nuclear ribonucleoprotein A1-like 2 (HNRNPA1L2), transcript variant 1, mRNA [NM_001011724]	2.06973	up	1388
A_24_P927815	HNRNPA1L2	Homo sapiens heterogeneous nuclear ribonucleoprotein A1-like 2 (HNRNPA1L2), transcript variant 1, mRNA [NM_001011724]	1.88213	up	1389
A_24_P454313	HNRNPA1	Homo sapiens heterogeneous nuclear ribonucleoprotein A1 (HNRNPA1), transcript variant 2, mRNA [NM_031157]	2.1869	up	1390
A_32_P19431	HNRNPA1L2	Homo sapiens heterogeneous nuclear ribonucleoprotein A1-like 2 (HNRNPA1L2), transcript variant 1, mRNA [NM_001011724]	2.20619	up	1391
A_32_P8015	HNRNPA1L2	Homo sapiens heterogeneous nuclear ribonucleoprotein A1-like 2 (HNRNPA1L2), transcript variant 1, mRNA [NM_001011724]	2.59902	up	1392
A_32_P145790	A_32_P145790	D86729 {Mus musculus} (exp=-1; wgp=0; cg=0), partial (34%) [THC2578692]	1.8692	up	1393
A_32_P42197	HNRNPA1	Homo sapiens heterogeneous nuclear ribonucleoprotein A1 (HNRNPA1), transcript variant 2, mRNA [NM_031157]	2.3253	up	1394
A_32_P50924	HNRNPA1L2	Homo sapiens heterogeneous nuclear ribonucleoprotein A1-like 2 (HNRNPA1L2), transcript variant 1, mRNA [NM_001011724]	2.10114	up	1395
A_23_P32536	GNG2	Homo sapiens guanine nucleotide binding protein (G protein), gamma 2 (GNG2), transcript variant 1, mRNA [NM_053064]	1.54245	up	1396
A_23_P82449	DFNA5	Homo sapiens deafness, autosomal dominant 5 (DFNA5), transcript variant 1, mRNA [NM_004403]	1.88203	up	1397
A_23_P17663	MX1	Homo sapiens myxovirus (influenza virus) resistance 1, interferon-inducible protein p78 (mouse) (MX1), transcript variant 2, mRNA [NM_002462]	2.2918	up	1398
A_23_P131417	HDLBP	Homo sapiens high density lipoprotein binding protein (HDLBP), transcript variant 1, mRNA [NM_005336]	1.67528	up	1399
A_23_P137403	LRRC41	Homo sapiens leucine rich repeat containing 41 (LRRC41), mRNA [NM_006369]	1.74267	up	1400
A_23_P63618	SCD	Homo sapiens stearoyl-CoA desaturase (delta-9-desaturase) (SCD), mRNA [NM_005063]	3.61299	up	1401
A_23_P141146	FBXL20	Homo sapiens F-box and leucine-rich repeat protein 20 (FBXL20), transcript variant 1, mRNA [NM_032875]	1.56259	up	1402
A_23_P54313	CD276	Homo sapiens CD276 molecule (CD276), transcript variant 1, mRNA [NM_001024736]	1.88864	up	1403
A_24_P65722	LILRB4	leukocyte immunoglobulin-like receptor, subfamily B (with TM and ITIM domains), member 4 [Source:HGNC Symbol;Acc:6608] [ENST00000391736]	2.98159	up	1404
A_32_P88719	RAB40AL	Homo sapiens RAB40A, member RAS oncogene family-like (RAB40AL), mRNA [NM_001031834]	1.53521	up	1405
A_23_P18604	LAP3	Homo sapiens leucine aminopeptidase 3 (LAP3), mRNA [NM_015907]	1.6251	up	1406
A_24_P202357	PNPO	Homo sapiens pyridoxamine 5'-phosphate oxidase (PNPO), mRNA [NM_018129]	1.94517	up	1407
A_23_P206724	MT1E	Homo sapiens metallothionein 1E (MT1E), mRNA [NM_175617]	2.21821	up	1408
A_23_P303242	MT1X	Homo sapiens metallothionein 1X (MT1X), mRNA [NM_005952]	1.71553	up	1409
A_23_P414343	MT1H	Homo sapiens metallothionein 1H (MT1H), mRNA [NM_005951]	1.74692	up	1410
A_24_P125096	MT1X	Homo sapiens metallothionein 1X (MT1X), mRNA [NM_005952]	1.88619	up	1411
A_23_P60248	TXN	Homo sapiens thioredoxin (TXN), transcript variant 1, mRNA [NM_003329]	5.162	up	1412
A_24_P175519	TXN	Homo sapiens thioredoxin (TXN), transcript variant 1, mRNA [NM_003329]	5.02903	up	1413
A_24_P7642	FABP5	Homo sapiens fatty acid binding protein 5 (psoriasis-associated) (FABP5), mRNA [NM_001444]	7.04824	up	1414
A_24_P365025	SPAG9	Homo sapiens sperm associated antigen 9 (SPAG9), transcript variant 3, mRNA [NM_003971]	1.64547	up	1415
A_24_P531133	HSP90AB6P	Homo sapiens heat shock protein 90Bf (HSP90Bf) mRNA, complete cds. [AY956767]	4.00776	up	1416
A_24_P581311	A_24_P581311	na	3.03729	up	1417
A_24_P812155	A_24_P812155	na	1.69856	up	1418
A_24_P139901	GYPC	Homo sapiens glycophorin C (Gerbich blood group) (GYPC), transcript variant 1, mRNA [NM_002101]	1.91174	up	1419
A_24_P938352	CPM	Homo sapiens carboxypeptidase M (CPM), transcript variant 1, mRNA [NM_001874]	3.15792	up	1420
A_24_P289366	CERS6	Homo sapiens ceramide synthase 6 (CERS6), mRNA [NM_203463]	2.84039	up	1421
A_32_P5480	CERS6	Homo sapiens ceramide synthase 6 (CERS6), mRNA [NM_203463]	2.04382	up	1422
A_24_P923370	HAVCR2	Homo sapiens hepatitis A virus cellular receptor 2 (HAVCR2), mRNA [NM_032782]	2.93797	up	1423
A_23_P146576	GBGT1	Homo sapiens globoside alpha-1,3-N-acetylgalactosaminyltransferase 1 (GBGT1), mRNA [NM_021996]	1.89874	up	1424
A_23_P213385	BASP1	Homo sapiens brain abundant, membrane attached signal protein 1 (BASP1), mRNA [NM_006317]	2.60789	up	1425
A_23_P359131	NIPA1	Homo sapiens non imprinted in Prader-Willi/Angelman syndrome 1 (NIPA1), transcript variant 1, mRNA [NM_144599]	2.23304	up	1426
A_24_P168726	NF2	Homo sapiens neurofibromin 2 (merlin) (NF2), transcript variant 13, mRNA [NM_181831]	1.97753	up	1427
A_23_P336854	LOC648771	PREDICTED: Homo sapiens 60S ribosomal protein L12-like (LOC648771), miscRNA [XR_133285]	1.81549	up	1428
A_24_P2361	CLCNKA	Homo sapiens chloride channel Ka (CLCNKA), transcript variant 1, mRNA [NM_004070]	1.67895	up	1429
A_24_P126691	A_24_P126691	na	1.58937	up	1430
A_24_P179013	A_24_P179013	GB	1.78048	up	1431
A_23_P110108	SLC12A8	Homo sapiens solute carrier family 12 (potassium/chloride transporters), member 8 (SLC12A8), transcript variant 1, mRNA [NM_024628]	4.16564	up	1432
A_23_P77756	GALR2	Homo sapiens galanin receptor 2 (GALR2), mRNA [NM_003857]	3.9223	up	1433
A_23_P1280	ASCC1	Homo sapiens activating signal cointegrator 1 complex subunit 1 (ASCC1), transcript variant 3, mRNA [NM_015947]	2.52991	up	1434
A_32_P9842	MTMR14	Homo sapiens myotubularin related protein 14 (MTMR14), transcript variant 1, mRNA [NM_001077526]	1.52286	up	1435
A_23_P161563	RAB38	Homo sapiens RAB38, member RAS oncogene family (RAB38), mRNA [NM_022337]	2.849	up	1436
A_24_P923271	A_24_P923271	major histocompatibility complex, class II, DR beta 1 [Source:HGNC Symbol;Acc:4948] [ENST00000553034]	2.05077	up	1437
A_23_P132936	SPCS3	Homo sapiens signal peptidase complex subunit 3 homolog (S. cerevisiae) (SPCS3), mRNA [NM_021928]	2.01853	up	1438
A_23_P150286	PSMA1	Homo sapiens proteasome (prosome, macropain) subunit, alpha type, 1 (PSMA1), transcript variant 1, mRNA [NM_148976]	1.63989	up	1439
A_23_P24960	NARS2	Homo sapiens asparaginyl-tRNA synthetase 2, mitochondrial (putative) (NARS2), nuclear gene encoding mitochondrial protein, transcript variant 1, mRNA [NM_024678]	1.6469	up	1440
A_23_P92543	SCFD2	Homo sapiens sec1 family domain containing 2 (SCFD2), mRNA [NM_152540]	2.13137	up	1441
A_23_P127533	DCUN1D5	Homo sapiens DCN1, defective in cullin neddylation 1, domain containing 5 (S. cerevisiae) (DCUN1D5), mRNA [NM_032299]	1.88046	up	1442
A_23_P143535	WDR4	Homo sapiens WD repeat domain 4 (WDR4), transcript variant 2, mRNA [NM_033661]	2.74054	up	1443
A_23_P42802	PDIA4	Homo sapiens protein disulfide isomerase family A, member 4 (PDIA4), mRNA [NM_004911]	1.8086	up	1444
A_23_P45699	FUBP1	Homo sapiens far upstream element (FUSE) binding protein 1 (FUBP1), mRNA [NM_003902]	2.04408	up	1445
A_23_P126825	SLC16A1	Homo sapiens solute carrier family 16, member 1 (monocarboxylic acid transporter 1) (SLC16A1), transcript variant 1, mRNA [NM_003051]	2.31542	up	1446
A_23_P68007	ATP1B3	Homo sapiens ATPase, Na+/K+ transporting, beta 3 polypeptide (ATP1B3), mRNA [NM_001679]	2.27912	up	1447
A_23_P250910	UBQLN1	Homo sapiens ubiquilin 1 (UBQLN1), transcript variant 2, mRNA [NM_053067]	1.84613	up	1448
A_23_P257863	CCT5	Homo sapiens chaperonin containing TCP1, subunit 5 (epsilon) (CCT5), mRNA [NM_012073]	2.15146	up	1449
A_23_P12874	GTPBP4	Homo sapiens GTP binding protein 4 (GTPBP4), mRNA [NM_012341]	1.79184	up	1450
A_32_P54544	CCT6A	Homo sapiens chaperonin containing TCP1, subunit 6A (zeta 1) (CCT6A), transcript variant 1, mRNA [NM_001762]	1.59426	up	1451
A_23_P17512	DTD1	Homo sapiens D-tyrosyl-tRNA deacylase 1 homolog (S. cerevisiae) (DTD1), nuclear gene encoding mitochondrial protein, mRNA [NM_080820]	1.69116	up	1452
A_23_P18422	MRPL3	Homo sapiens mitochondrial ribosomal protein L3 (MRPL3), nuclear gene encoding mitochondrial protein, mRNA [NM_007208]	1.87126	up	1453
A_23_P148798	UCHL5	Homo sapiens ubiquitin carboxyl-terminal hydrolase L5 (UCHL5), transcript variant 1, mRNA [NM_015984]	1.61087	up	1454
A_24_P521544	A_24_P521544	na	2.13187	up	1455
A_23_P23356	RRP15	Homo sapiens ribosomal RNA processing 15 homolog (S. cerevisiae) (RRP15), mRNA [NM_016052]	2.33485	up	1456
A_23_P345830	FASTKD2	Homo sapiens FAST kinase domains 2 (FASTKD2), transcript variant 3, mRNA [NM_014929]	1.53244	up	1457
A_23_P202258	TFAM	Homo sapiens transcription factor A, mitochondrial (TFAM), nuclear gene encoding mitochondrial protein, mRNA [NM_003201]	1.50799	up	1458
A_23_P23318	WDR3	Homo sapiens WD repeat domain 3 (WDR3), mRNA [NM_006784]	2.08727	up	1459
A_24_P122524	WDR3	Homo sapiens WD repeat domain 3 (WDR3), mRNA [NM_006784]	2.05614	up	1460
A_23_P206369	TMEM208	Homo sapiens transmembrane protein 208 (TMEM208), mRNA [NM_014187]	1.62765	up	1461
A_24_P56557	ATPBD4	Homo sapiens ATP binding domain 4 (ATPBD4), transcript variant 1, mRNA [NM_080650]	1.63955	up	1462
A_23_P157215	BZW2	Homo sapiens basic leucine zipper and W2 domains 2 (BZW2), transcript variant 2, mRNA [NM_014038]	2.50535	up	1463
A_23_P487	UCK2	Homo sapiens uridine-cytidine kinase 2 (UCK2), mRNA [NM_012474]	2.98779	up	1464
A_23_P137848	MRPL24	Homo sapiens mitochondrial ribosomal protein L24 (MRPL24), nuclear gene encoding mitochondrial protein, transcript variant 1, mRNA [NM_145729]	2.04706	up	1465
A_23_P164228	ATP5G1	Homo sapiens ATP synthase, H+ transporting, mitochondrial Fo complex, subunit C1 (subunit 9) (ATP5G1), nuclear gene encoding mitochondrial protein, transcript variant 1, mRNA [NM_005175]	1.69051	up	1466
A_23_P152804	NME1	Homo sapiens non-metastatic cells 1, protein (NM23A) expressed in (NME1), transcript variant 1, mRNA [NM_198175]	3.74362	up	1467
A_24_P200427	PAICS	Homo sapiens phosphoribosylaminoimidazole carboxylase, phosphoribosylaminoimidazole succinocarboxamide synthetase (PAICS), transcript variant 1, mRNA [NM_001079525]	3.39906	up	1468
A_23_P68087	ATIC	Homo sapiens 5-aminoimidazole-4-carboxamide ribonucleotide formyltransferase/IMP cyclohydrolase (ATIC), mRNA [NM_004044]	2.12811	up	1469
A_23_P41280	PAICS	Homo sapiens phosphoribosylaminoimidazole carboxylase, phosphoribosylaminoimidazole succinocarboxamide synthetase (PAICS), transcript variant 1, mRNA [NM_001079525]	3.60761	up	1470
A_24_P273014	A_24_P273014	na	4.16293	up	1471
A_23_P217637	TIMM8A	Homo sapiens translocase of inner mitochondrial membrane 8 homolog A (yeast) (TIMM8A), nuclear gene encoding mitochondrial protein, transcript variant 1, mRNA [NM_004085]	2.37192	up	1472
A_23_P41327	LYAR	Homo sapiens Ly1 antibody reactive homolog (mouse) (LYAR), transcript variant 1, mRNA [NM_017816]	2.36932	up	1473
A_23_P58280	GAR1	Homo sapiens GAR1 ribonucleoprotein homolog (yeast) (GAR1), transcript variant 1, mRNA [NM_018983]	1.80916	up	1474
A_23_P41025	GNL3	Homo sapiens guanine nucleotide binding protein-like 3 (nucleolar) (GNL3), transcript variant 1, mRNA [NM_014366]	2.05887	up	1475
A_32_P8120	GNL3	Homo sapiens guanine nucleotide binding protein-like 3 (nucleolar) (GNL3), transcript variant 1, mRNA [NM_014366]	2.09804	up	1476
A_23_P127175	SAR1A	Homo sapiens SAR1 homolog A (S. cerevisiae) (SAR1A), transcript variant 2, mRNA [NM_020150]	1.8208	up	1477
A_23_P413815	VKORC1L1	Homo sapiens vitamin K epoxide reductase complex, subunit 1-like 1 (VKORC1L1), mRNA [NM_173517]	1.67952	up	1478
A_23_P156531	PSMB1	Homo sapiens proteasome (prosome, macropain) subunit, beta type, 1 (PSMB1), mRNA [NM_002793]	1.6464	up	1479
A_24_P233570	PSMB1	Homo sapiens proteasome (prosome, macropain) subunit, beta type, 1 (PSMB1), mRNA [NM_002793]	1.61825	up	1480
A_23_P209740	PSMD1	Homo sapiens proteasome (prosome, macropain) 26S subunit, non-ATPase, 1 (PSMD1), transcript variant 1, mRNA [NM_002807]	1.92053	up	1481
A_23_P56680	ATP5G3	Homo sapiens ATP synthase, H+ transporting, mitochondrial Fo complex, subunit C3 (subunit 9) (ATP5G3), nuclear gene encoding mitochondrial protein, transcript variant 3, mRNA [NM_001002258]	1.75179	up	1482
A_23_P9362	PSMB7	Homo sapiens proteasome (prosome, macropain) subunit, beta type, 7 (PSMB7), mRNA [NM_002799]	1.54894	up	1483
A_24_P284893	PSMB2	Homo sapiens proteasome (prosome, macropain) subunit, beta type, 2 (PSMB2), transcript variant 1, mRNA [NM_002794]	1.9104	up	1484
A_23_P123343	NUDCD1	Homo sapiens NudC domain containing 1 (NUDCD1), transcript variant 1, mRNA [NM_032869]	1.71981	up	1485
A_23_P25735	PSMA6	Homo sapiens proteasome (prosome, macropain) subunit, alpha type, 6 (PSMA6), mRNA [NM_002791]	1.74779	up	1486
A_23_P94174	MRPL15	Homo sapiens mitochondrial ribosomal protein L15 (MRPL15), nuclear gene encoding mitochondrial protein, mRNA [NM_014175]	1.90632	up	1487
A_23_P77876	PSMD12	Homo sapiens proteasome (prosome, macropain) 26S subunit, non-ATPase, 12 (PSMD12), transcript variant 1, mRNA [NM_002816]	1.76264	up	1488
A_32_P12639	PSMD12	Homo sapiens proteasome (prosome, macropain) 26S subunit, non-ATPase, 12 (PSMD12), transcript variant 1, mRNA [NM_002816]	1.78757	up	1489
A_24_P353912	GNAI3	Homo sapiens guanine nucleotide binding protein (G protein), alpha inhibiting activity polypeptide 3 (GNAI3), mRNA [NM_006496]	1.58908	up	1490
A_23_P136232	IMPAD1	Homo sapiens inositol monophosphatase domain containing 1 (IMPAD1), mRNA [NM_017813]	2.61214	up	1491
A_32_P109057	RABL3	Homo sapiens RAB, member of RAS oncogene family-like 3 (RABL3), mRNA [NM_173825]	2.03383	up	1492
A_24_P240732	IMPAD1	Homo sapiens inositol monophosphatase domain containing 1 (IMPAD1), mRNA [NM_017813]	2.67086	up	1493
A_23_P7172	PGM2	Homo sapiens phosphoglucomutase 2 (PGM2), mRNA [NM_018290]	1.88494	up	1494
A_24_P919304	FNDC3B	fibronectin type III domain containing 3B [Source:HGNC Symbol;Acc:24670] [ENST00000476794]	4.03044	up	1495
A_23_P155288	GFM1	Homo sapiens G elongation factor, mitochondrial 1 (GFM1), nuclear gene encoding mitochondrial protein, mRNA [NM_024996]	1.82182	up	1496
A_23_P304287	PSMC2	Homo sapiens proteasome (prosome, macropain) 26S subunit, ATPase, 2 (PSMC2), transcript variant 1, mRNA [NM_002803]	1.81349	up	1497
A_23_P134527	YKT6	Homo sapiens YKT6 v-SNARE homolog (S. cerevisiae) (YKT6), mRNA [NM_006555]	2.19281	up	1498
A_24_P332263	A_24_P332263	na	2.06339	up	1499
A_23_P155103	ADSL	Homo sapiens adenylosuccinate lyase (ADSL), transcript variant 1, mRNA [NM_000026]	1.92171	up	1500
A_24_P352864	PSME3	Homo sapiens proteasome (prosome, macropain) activator subunit 3 (PA28 gamma; Ki) (PSME3), transcript variant 1, mRNA [NM_005789]	2.174	up	1501
A_24_P18190	HSPA5	Homo sapiens heat shock 70kDa protein 5 (glucose-regulated protein, 78kDa) (HSPA5), mRNA [NM_005347]	2.65855	up	1502
A_24_P487766	A_24_P487766	na	2.20907	up	1503
A_23_P165301	RPE	Homo sapiens ribulose-5-phosphate-3-epimerase (RPE), transcript variant 2, mRNA [NM_006916]	1.57802	up	1504
A_23_P86216	PSMA5	Homo sapiens proteasome (prosome, macropain) subunit, alpha type, 5 (PSMA5), transcript variant 1, mRNA [NM_002790]	1.56107	up	1505
A_24_P301846	GART	Homo sapiens phosphoribosylglycinamide formyltransferase, phosphoribosylglycinamide synthetase, phosphoribosylaminoimidazole synthetase (GART), transcript variant 2, mRNA [NM_175085]	2.1239	up	1506
A_32_P201496	POLR3H	Homo sapiens polymerase (RNA) III (DNA directed) polypeptide H (22.9kD) (POLR3H), transcript variant 2, mRNA [NM_001018052]	2.36138	up	1507
A_32_P158376	A_32_P158376	601874052F1 NIH_MGC_54 Homo sapiens cDNA clone IMAGE:4098852 5', mRNA sequence [BF210146]	2.16445	up	1508
A_23_P110598	WDR36	Homo sapiens WD repeat domain 36 (WDR36), mRNA [NM_139281]	1.76263	up	1509
A_24_P135921	A_24_P135921	na	1.92358	up	1510
A_24_P614940	A_24_P614940	Q53FV0_HUMAN (Q53FV0) Prohibitin variant (Fragment), partial (40%) [THC2583120]	1.68708	up	1511
A_24_P101391	YBX1	Homo sapiens Y box binding protein 1 (YBX1), mRNA [NM_004559]	1.96973	up	1512
A_24_P375002	YBX1	Homo sapiens Y box binding protein 1 (YBX1), mRNA [NM_004559]	2.02398	up	1513
A_24_P128205	PSMD1	Homo sapiens proteasome (prosome, macropain) 26S subunit, non-ATPase, 1 (PSMD1), transcript variant 1, mRNA [NM_002807]	2.05776	up	1514
A_23_P33613	DCTPP1	Homo sapiens dCTP pyrophosphatase 1 (DCTPP1), mRNA [NM_024096]	1.65702	up	1515
A_23_P94998	LETM1	Homo sapiens leucine zipper-EF-hand containing transmembrane protein 1 (LETM1), nuclear gene encoding mitochondrial protein, mRNA [NM_012318]	1.89556	up	1516
A_23_P34578	GNL2	Homo sapiens guanine nucleotide binding protein-like 2 (nucleolar) (GNL2), mRNA [NM_013285]	1.67814	up	1517
A_23_P70991	AIMP2	Homo sapiens aminoacyl tRNA synthetase complex-interacting multifunctional protein 2 (AIMP2), mRNA [NM_006303]	2.46124	up	1518
A_23_P97265	GPATCH4	Homo sapiens G patch domain containing 4 (GPATCH4), transcript variant 2, mRNA [NM_182679]	2.86939	up	1519
A_23_P76851	PRMT5	Homo sapiens protein arginine methyltransferase 5 (PRMT5), transcript variant 2, mRNA [NM_001039619]	1.71337	up	1520
A_24_P160001	FKBP1A	Homo sapiens FK506 binding protein 1A, 12kDa (FKBP1A), transcript variant 2, mRNA [NM_054014]	2.05141	up	1521
A_24_P327815	STIP1	Homo sapiens stress-induced-phosphoprotein 1 (STIP1), mRNA [NM_006819]	1.81915	up	1522
A_32_P92783	STIP1	Homo sapiens stress-induced-phosphoprotein 1 (STIP1), mRNA [NM_006819]	1.60583	up	1523
A_23_P106389	SEMA7A	Homo sapiens semaphorin 7A, GPI membrane anchor (John Milton Hagen blood group) (SEMA7A), transcript variant 1, mRNA [NM_003612]	4.33451	up	1524
A_24_P138556	EIF2S1	Homo sapiens eukaryotic translation initiation factor 2, subunit 1 alpha, 35kDa (EIF2S1), mRNA [NM_004094]	1.90029	up	1525
A_32_P4943	GUF1	Homo sapiens GUF1 GTPase homolog (S. cerevisiae) (GUF1), mRNA [NM_021927]	1.79011	up	1526
A_24_P161655	A_24_P161655	na	1.82841	up	1527
A_24_P41890	A_24_P41890	na	2.03144	up	1528
A_32_P69536	A_32_P69536	na	3.21186	up	1529
A_24_P736638	A_24_P736638	na	2.34629	up	1530
A_24_P856273	A_24_P856273	na	2.6172	up	1531
A_32_P108474	ABCE1	Homo sapiens ATP-binding cassette, sub-family E (OABP), member 1 (ABCE1), transcript variant 1, mRNA [NM_002940]	1.82426	up	1532
A_24_P246863	A_24_P246863	na	2.14194	up	1533
A_32_P169754	YBX1	Homo sapiens Y box binding protein 1 (YBX1), mRNA [NM_004559]	2.09209	up	1534
A_24_P752362	A_24_P752362	na	2.66458	up	1535
A_24_P76142	A_24_P76142	na	2.71547	up	1536
A_32_P514599	A_32_P514599	HUMHSP60A chaperonin (HSP60) {Homo sapiens} (exp=-1; wgp=0; cg=0), partial (46%) [THC2537477]	2.22613	up	1537
A_24_P392505	A_24_P392505	na	2.76635	up	1538
A_32_P76091	HSPD1	Homo sapiens heat shock 60kDa protein 1 (chaperonin) (HSPD1), nuclear gene encoding mitochondrial protein, transcript variant 1, mRNA [NM_002156]	2.48242	up	1539
A_23_P154667	FKBP1A	Homo sapiens FK506 binding protein 1A, 12kDa (FKBP1A), transcript variant 1, mRNA [NM_000801]	1.87327	up	1540
A_23_P169050	MRPS28	Homo sapiens mitochondrial ribosomal protein S28 (MRPS28), nuclear gene encoding mitochondrial protein, mRNA [NM_014018]	1.73285	up	1541
A_23_P206830	PAM16	Homo sapiens presequence translocase-associated motor 16 homolog (S. cerevisiae) (PAM16), nuclear gene encoding mitochondrial protein, mRNA [NM_016069]	1.50766	up	1542
A_23_P218835	KPNA4	Homo sapiens karyopherin alpha 4 (importin alpha 3) (KPNA4), mRNA [NM_002268]	1.78314	up	1543
A_23_P25929	EIF2B2	Homo sapiens eukaryotic translation initiation factor 2B, subunit 2 beta, 39kDa (EIF2B2), mRNA [NM_014239]	1.51338	up	1544
A_23_P148984	DARS2	Homo sapiens aspartyl-tRNA synthetase 2, mitochondrial (DARS2), nuclear gene encoding mitochondrial protein, mRNA [NM_018122]	1.79001	up	1545
A_23_P52634	PANX1	Homo sapiens pannexin 1 (PANX1), mRNA [NM_015368]	1.63109	up	1546
A_23_P163458	EHD4	Homo sapiens EH-domain containing 4 (EHD4), mRNA [NM_139265]	2.32258	up	1547
A_23_P93613	MKLN1	Homo sapiens muskelin 1, intracellular mediator containing kelch motifs (MKLN1), transcript variant 2, mRNA [NM_013255]	1.61175	up	1548
A_23_P58647	CTNNA1	Homo sapiens catenin (cadherin-associated protein), alpha 1, 102kDa (CTNNA1), mRNA [NM_001903]	1.77879	up	1549
A_23_P213638	PANK3	Homo sapiens pantothenate kinase 3 (PANK3), mRNA [NM_024594]	2.12129	up	1550
A_24_P332651	A_24_P332651	PREDICTED: Homo sapiens peptidyl-prolyl cis-trans isomerase A-like (LOC650157), mRNA [XM_001727011]	1.65556	up	1551
A_23_P117494	MTHFD1	Homo sapiens methylenetetrahydrofolate dehydrogenase (NADP+ dependent) 1, methenyltetrahydrofolate cyclohydrolase, formyltetrahydrofolate synthetase (MTHFD1), mRNA [NM_005956]	1.79927	up	1552
A_23_P80098	GART	Homo sapiens phosphoribosylglycinamide formyltransferase, phosphoribosylglycinamide synthetase, phosphoribosylaminoimidazole synthetase (GART), transcript variant 1, mRNA [NM_000819]	2.19254	up	1553
A_23_P256855	XPO5	Homo sapiens exportin 5 (XPO5), mRNA [NM_020750]	1.6369	up	1554
A_24_P335620	SLC7A5	Homo sapiens solute carrier family 7 (amino acid transporter light chain, L system), member 5 (SLC7A5), mRNA [NM_003486]	7.51086	up	1555
A_23_P137532	PLOD1	Homo sapiens procollagen-lysine, 2-oxoglutarate 5-dioxygenase 1 (PLOD1), mRNA [NM_000302]	2.07662	up	1556
A_24_P83738	ASTN2	Homo sapiens astrotactin 2 (ASTN2), transcript variant 4, mRNA [NM_198188]	2.01186	up	1557
A_23_P118544	CLTC	Homo sapiens clathrin, heavy chain (Hc) (CLTC), mRNA [NM_004859]	1.67909	up	1558
A_23_P379630	SLC38A10	Homo sapiens solute carrier family 38, member 10 (SLC38A10), transcript variant 2, mRNA [NM_138570]	1.8953	up	1559
A_32_P137939	ACTB	Homo sapiens actin, beta (ACTB), mRNA [NM_001101]	3.13669	up	1560
A_23_P111835	DLD	Homo sapiens dihydrolipoamide dehydrogenase (DLD), mRNA [NM_000108]	1.55273	up	1561
A_23_P120270	MCFD2	Homo sapiens multiple coagulation factor deficiency 2 (MCFD2), transcript variant 1, mRNA [NM_139279]	2.38258	up	1562
A_23_P204801	SLC41A2	Homo sapiens solute carrier family 41, member 2 (SLC41A2), mRNA [NM_032148]	4.20254	up	1563
A_23_P215875	DCAF13	Homo sapiens DDB1 and CUL4 associated factor 13 (DCAF13), mRNA [NM_015420]	2.18104	up	1564
A_24_P124992	PSMA4	Homo sapiens proteasome (prosome, macropain) subunit, alpha type, 4 (PSMA4), transcript variant 1, mRNA [NM_002789]	1.77082	up	1565
A_23_P50167	SLC39A6	Homo sapiens solute carrier family 39 (zinc transporter), member 6 (SLC39A6), transcript variant 1, mRNA [NM_012319]	1.73537	up	1566
A_24_P156049	SLC39A6	Homo sapiens solute carrier family 39 (zinc transporter), member 6 (SLC39A6), transcript variant 1, mRNA [NM_012319]	1.78424	up	1567
A_23_P147185	CANX	Homo sapiens calnexin (CANX), transcript variant 1, mRNA [NM_001746]	2.03154	up	1568
A_24_P77676	HSPA9	Homo sapiens heat shock 70kDa protein 9 (mortalin) (HSPA9), nuclear gene encoding mitochondrial protein, mRNA [NM_004134]	2.10411	up	1569
A_24_P289818	A_24_P289818	FK506 binding protein 1C [Source:HGNC Symbol;Acc:21376] [ENST00000370659]	2.07808	up	1570
A_32_P29784	TPM3	Homo sapiens tropomyosin 3 (TPM3), transcript variant 3, mRNA [NM_001043352]	1.5092	up	1571
A_23_P104734	STT3A	Homo sapiens STT3, subunit of the oligosaccharyltransferase complex, homolog A (S. cerevisiae) (STT3A), mRNA [NM_152713]	1.68175	up	1572
A_23_P165691	PSMD14	Homo sapiens proteasome (prosome, macropain) 26S subunit, non-ATPase, 14 (PSMD14), mRNA [NM_005805]	2.52364	up	1573
A_24_P254532	PGK1	Homo sapiens phosphoglycerate kinase 1 (PGK1), mRNA [NM_000291]	2.03243	up	1574
A_23_P27472	ATP1A3	Homo sapiens ATPase, Na+/K+ transporting, alpha 3 polypeptide (ATP1A3), mRNA [NM_152296]	1.54842	up	1575
A_32_P885123	A_32_P885123	na	1.81947	up	1576
A_23_P138567	AIFM2	Homo sapiens apoptosis-inducing factor, mitochondrion-associated, 2 (AIFM2), transcript variant 2, mRNA [NM_032797]	2.53907	up	1577
A_23_P55174	G6PC3	Homo sapiens glucose 6 phosphatase, catalytic, 3 (G6PC3), transcript variant 1, mRNA [NM_138387]	1.66396	up	1578
A_24_P295412	VCP	Homo sapiens valosin containing protein (VCP), mRNA [NM_007126]	1.79164	up	1579
A_23_P501745	PEX10	Homo sapiens peroxisomal biogenesis factor 10 (PEX10), transcript variant 1, mRNA [NM_153818]	1.89808	up	1580
A_24_P302797	PCCB	Homo sapiens propionyl CoA carboxylase, beta polypeptide (PCCB), nuclear gene encoding mitochondrial protein, transcript variant 1, mRNA [NM_000532]	1.67492	up	1581
A_24_P302802	PCCB	Homo sapiens propionyl CoA carboxylase, beta polypeptide (PCCB), nuclear gene encoding mitochondrial protein, transcript variant 1, mRNA [NM_000532]	1.73109	up	1582
A_23_P210872	TM9SF4	Homo sapiens transmembrane 9 superfamily protein member 4 (TM9SF4), mRNA [NM_014742]	1.55652	up	1583
A_23_P46309	RCC1	Homo sapiens regulator of chromosome condensation 1 (RCC1), transcript variant 4, mRNA [NM_001048199]	2.84766	up	1584
A_32_P87697	HLA-DRA	Homo sapiens major histocompatibility complex, class II, DR alpha (HLA-DRA), mRNA [NM_019111]	2.54482	up	1585
A_23_P97632	EPRS	Homo sapiens glutamyl-prolyl-tRNA synthetase (EPRS), mRNA [NM_004446]	1.75431	up	1586
A_24_P226108	RBM47	Homo sapiens RNA binding motif protein 47 (RBM47), transcript variant 2, mRNA [NM_019027]	2.0714	up	1587
A_24_P272300	NSUN4	Homo sapiens NOP2/Sun domain family, member 4 (NSUN4), mRNA [NM_199044]	1.57437	up	1588
A_32_P162250	ARHGAP18	Homo sapiens Rho GTPase activating protein 18 (ARHGAP18), mRNA [NM_033515]	2.73893	up	1589
A_23_P30913	HLA-DPA1	Homo sapiens major histocompatibility complex, class II, DP alpha 1 (HLA-DPA1), transcript variant 1, mRNA [NM_033554]	2.29786	up	1590
A_24_P354800	HLA-DOA	Homo sapiens major histocompatibility complex, class II, DO alpha (HLA-DOA), mRNA [NM_002119]	2.14758	up	1591
A_23_P141974	TPM4	Homo sapiens tropomyosin 4 (TPM4), transcript variant 2, mRNA [NM_003290]	2.01862	up	1592
A_24_P82880	TPM4	Homo sapiens tropomyosin 4 (TPM4), transcript variant 2, mRNA [NM_003290]	2.05076	up	1593
A_32_P21993	TPM4	Homo sapiens tropomyosin 4 (TPM4), transcript variant 2, mRNA [NM_003290]	2.06414	up	1594
A_32_P28284	TPM4	Homo sapiens tropomyosin 4 (TPM4), transcript variant 2, mRNA [NM_003290]	1.91002	up	1595
A_24_P753760	A_24_P753760	na	2.11471	up	1596
A_23_P15123	UBFD1	Homo sapiens ubiquitin family domain containing 1 (UBFD1), mRNA [NM_019116]	1.96391	up	1597
A_24_P79750	AKR1A1	Homo sapiens aldo-keto reductase family 1, member A1 (aldehyde reductase) (AKR1A1), transcript variant 1, mRNA [NM_006066]	1.74297	up	1598
A_23_P258964	IARS	Homo sapiens isoleucyl-tRNA synthetase (IARS), transcript variant long, mRNA [NM_013417]	2.83549	up	1599
A_23_P70168	TARS	Homo sapiens threonyl-tRNA synthetase (TARS), mRNA [NM_152295]	2.41943	up	1600
A_23_P502057	COG8	Homo sapiens component of oligomeric golgi complex 8 (COG8), mRNA [NM_032382]	1.63693	up	1601
A_32_P92399	COG8	Homo sapiens component of oligomeric golgi complex 8 (COG8), mRNA [NM_032382]	1.64903	up	1602
A_23_P134809	NSMAF	Homo sapiens neutral sphingomyelinase (N-SMase) activation associated factor (NSMAF), transcript variant 1, mRNA [NM_003580]	1.85475	up	1603
A_23_P399501	PKM2	Homo sapiens pyruvate kinase, muscle (PKM2), transcript variant 2, mRNA [NM_182470]	3.44305	up	1604
A_32_P147241	PKM2	Homo sapiens pyruvate kinase, muscle (PKM2), transcript variant 2, mRNA [NM_182470]	3.82244	up	1605
A_23_P93623	ATP6V1F	Homo sapiens ATPase, H+ transporting, lysosomal 14kDa, V1 subunit F (ATP6V1F), transcript variant 1, mRNA [NM_004231]	1.60229	up	1606
A_24_P686965	SH2D5	Homo sapiens SH2 domain containing 5 (SH2D5), transcript variant 1, mRNA [NM_001103161]	7.9628	up	1607
A_23_P83192	PHPT1	Homo sapiens phosphohistidine phosphatase 1 (PHPT1), transcript variant 3, mRNA [NM_014172]	1.79926	up	1608
A_24_P184031	PHPT1	Homo sapiens phosphohistidine phosphatase 1 (PHPT1), transcript variant 3, mRNA [NM_014172]	1.82953	up	1609
A_24_P345993	CANX	Homo sapiens calnexin (CANX), transcript variant 1, mRNA [NM_001746]	2.10198	up	1610
A_23_P398005	A_23_P398005	na	2.02333	up	1611
A_23_P44586	COX5A	Homo sapiens cytochrome c oxidase subunit Va (COX5A), nuclear gene encoding mitochondrial protein, mRNA [NM_004255]	1.83932	up	1612
A_24_P912871	A_24_P912871	na	2.02382	up	1613
A_32_P98502	COX5A	Homo sapiens cytochrome c oxidase subunit Va (COX5A), nuclear gene encoding mitochondrial protein, mRNA [NM_004255]	1.94323	up	1614
A_32_P98511	A_32_P98511	nu88h02.s1 NCI_CGAP_Alv1 Homo sapiens cDNA clone IMAGE:1217811, mRNA sequence [AA807805]	1.83652	up	1615
A_23_P104022	TSEN15	Homo sapiens tRNA splicing endonuclease 15 homolog (S. cerevisiae) (TSEN15), transcript variant 1, mRNA [NM_052965]	1.75904	up	1616
A_23_P104025	TSEN15	Homo sapiens tRNA splicing endonuclease 15 homolog (S. cerevisiae) (TSEN15), transcript variant 1, mRNA [NM_052965]	1.71504	up	1617
A_23_P155229	SSR3	Homo sapiens signal sequence receptor, gamma (translocon-associated protein gamma) (SSR3), mRNA [NM_007107]	1.55561	up	1618
A_23_P259521	WDR41	Homo sapiens WD repeat domain 41 (WDR41), mRNA [NM_018268]	1.57924	up	1619
A_24_P115762	CTSC	Homo sapiens cathepsin C (CTSC), transcript variant 2, mRNA [NM_148170]	1.83997	up	1620
A_24_P212875	A_24_P212875	na	1.78448	up	1621
A_23_P69720	ANXA5	Homo sapiens annexin A5 (ANXA5), mRNA [NM_001154]	1.67255	up	1622
A_23_P23575	SLC39A1	Homo sapiens solute carrier family 39 (zinc transporter), member 1 (SLC39A1), mRNA [NM_014437]	1.61984	up	1623
A_24_P347488	PSMC1	Homo sapiens proteasome (prosome, macropain) 26S subunit, ATPase, 1 (PSMC1), mRNA [NM_002802]	1.60066	up	1624
A_32_P9700	PSMC1	Homo sapiens proteasome (prosome, macropain) 26S subunit, ATPase, 1 (PSMC1), mRNA [NM_002802]	1.72719	up	1625
A_32_P57870	PSMC1	Homo sapiens proteasome (prosome, macropain) 26S subunit, ATPase, 1 (PSMC1), mRNA [NM_002802]	1.56428	up	1626
A_23_P22460	XIAP	Homo sapiens X-linked inhibitor of apoptosis (XIAP), transcript variant 1, mRNA [NM_001167]	1.97679	up	1627
A_24_P251053	EFHD2	Homo sapiens EF-hand domain family, member D2 (EFHD2), mRNA [NM_024329]	1.95213	up	1628
A_24_P358305	A_24_P358305	na	2.14999	up	1629
A_24_P739582	A_24_P739582	na	3.27813	up	1630
A_23_P400255	DUSP3	Homo sapiens dual specificity phosphatase 3 (DUSP3), mRNA [NM_004090]	2.11529	up	1631
A_23_P55149	AP2B1	Homo sapiens adaptor-related protein complex 2, beta 1 subunit (AP2B1), transcript variant 1, mRNA [NM_001030006]	2.66657	up	1632
A_23_P137830	A_23_P137830	na	1.66997	up	1633
A_24_P341476	LOC729313	PREDICTED: Homo sapiens peptidyl-prolyl cis-trans isomerase A-like (LOC729313), miscRNA [XR_132614]	1.62429	up	1634
A_24_P255663	A_24_P255663	na	1.64282	up	1635
A_23_P48001	A_23_P48001	na	1.64196	up	1636
A_24_P323778	A_24_P323778	na	1.67768	up	1637
A_24_P32895	A_24_P32895	na	1.69929	up	1638
A_24_P95038	PPIA	Homo sapiens peptidylprolyl isomerase A (cyclophilin A) (PPIA), mRNA [NM_021130]	1.7399	up	1639
A_24_P58727	A_24_P58727	na	1.50541	up	1640
A_24_P247014	A_24_P247014	na	1.68776	up	1641
A_24_P101722	A_24_P101722	na	1.59535	up	1642
A_32_P68459	PPIA	Homo sapiens peptidylprolyl isomerase A (cyclophilin A) (PPIA), mRNA [NM_021130]	1.79186	up	1643
A_23_P258340	PPIA	Homo sapiens peptidylprolyl isomerase A (cyclophilin A) (PPIA), mRNA [NM_021130]	1.72649	up	1644
A_24_P772061	PPIA	Homo sapiens peptidylprolyl isomerase A (cyclophilin A) (PPIA), mRNA [NM_021130]	1.70608	up	1645
A_24_P341427	A_24_P341427	na	1.7665	up	1646
A_24_P230130	A_24_P230130	na	1.87025	up	1647
A_32_P61061	PPIAL4A	Homo sapiens peptidylprolyl isomerase A (cyclophilin A)-like 4A (PPIAL4A), mRNA [NM_178230]	1.91379	up	1648
A_24_P15821	A_24_P15821	na	1.56521	up	1649
A_24_P178415	A_24_P178415	na	1.67645	up	1650
A_32_P96272	PPIAL4A	Homo sapiens peptidylprolyl isomerase A (cyclophilin A)-like 4A (PPIAL4A), mRNA [NM_178230]	1.74395	up	1651
A_24_P135515	A_24_P135515	na	1.7549	up	1652
A_24_P340679	PPIA	Homo sapiens peptidylprolyl isomerase A (cyclophilin A) (PPIA), mRNA [NM_021130]	1.65225	up	1653
A_24_P246943	PPIA	Homo sapiens peptidylprolyl isomerase A (cyclophilin A) (PPIA), mRNA [NM_021130]	1.51554	up	1654
A_24_P161403	A_24_P161403	1M9E_A Chain A, X-Ray Crystal Structure Of Cyclophilin AHIV-1 Ca N- Terminal Domain (1-146) M-Type H87a Complex. {Homo sapiens} (exp=-1; wgp=0; cg=0), complete [THC2552249]	1.51862	up	1655
A_24_P392540	A_24_P392540	na	1.51138	up	1656
A_24_P203226	PPIAL4A	Homo sapiens peptidylprolyl isomerase A (cyclophilin A)-like 4A (PPIAL4A), mRNA [NM_178230]	1.65862	up	1657
A_24_P195629	A_24_P195629	1503232A peptidyl-Pro cis trans isomerase. {Sus scrofa domestica} (exp=-1; wgp=0; cg=0), partial (68%) [THC2569694]	1.61995	up	1658
A_24_P846738	A_24_P846738	TC102790 Human breast cancer tissue, large insert, pCMV expression library Homo sapiens cDNA clone TC102790 5' similar to Homo sapiens similar to peptidylprolyl isomerase A (cyclophilin A) (LOC125110), mRNA sequence [DN996556]	1.5622	up	1659
A_24_P229616	A_24_P229616	na	1.50048	up	1660
A_24_P366415	A_24_P366415	na	1.51893	up	1661
A_24_P366445	A_24_P366445	na	1.50713	up	1662
A_23_P151700	SOCS4	Homo sapiens suppressor of cytokine signaling 4 (SOCS4), transcript variant 1, mRNA [NM_199421]	1.52845	up	1663
A_23_P1552	CTSC	Homo sapiens cathepsin C (CTSC), transcript variant 1, mRNA [NM_001814]	1.94667	up	1664
A_23_P32861	NMD3	Homo sapiens NMD3 homolog (S. cerevisiae) (NMD3), mRNA [NM_015938]	1.53069	up	1665
A_23_P21457	NMD3	Homo sapiens NMD3 homolog (S. cerevisiae) (NMD3), mRNA [NM_015938]	1.62329	up	1666
A_32_P205616	A_32_P205616	na	1.72444	up	1667
A_23_P139277	LIN7C	Homo sapiens lin-7 homolog C (C. elegans) (LIN7C), mRNA [NM_018362]	1.79019	up	1668
A_23_P339557	FAR1	Homo sapiens fatty acyl CoA reductase 1 (FAR1), mRNA [NM_032228]	1.97832	up	1669
A_23_P65674	TMOD3	Homo sapiens tropomodulin 3 (ubiquitous) (TMOD3), mRNA [NM_014547]	1.55492	up	1670
A_23_P114095	MBTPS2	Homo sapiens membrane-bound transcription factor peptidase, site 2 (MBTPS2), mRNA [NM_015884]	1.80672	up	1671
A_23_P55998	SLC1A5	Homo sapiens solute carrier family 1 (neutral amino acid transporter), member 5 (SLC1A5), transcript variant 1, mRNA [NM_005628]	3.43152	up	1672
A_24_P333479	SLC39A14	Homo sapiens solute carrier family 39 (zinc transporter), member 14 (SLC39A14), transcript variant 2, mRNA [NM_015359]	3.62422	up	1673
A_23_P55639	RPRD1A	Homo sapiens regulation of nuclear pre-mRNA domain containing 1A (RPRD1A), mRNA [NM_018170]	1.77578	up	1674
A_32_P220938	RPE	Homo sapiens ribulose-5-phosphate-3-epimerase (RPE), transcript variant 2, mRNA [NM_006916]	1.60691	up	1675
A_23_P133216	NLN	Homo sapiens neurolysin (metallopeptidase M3 family) (NLN), nuclear gene encoding mitochondrial protein, mRNA [NM_020726]	3.82864	up	1676
A_23_P128817	PCK2	Homo sapiens phosphoenolpyruvate carboxykinase 2 (mitochondrial) (PCK2), nuclear gene encoding mitochondrial protein, transcript variant 1, mRNA [NM_004563]	2.63507	up	1677
A_23_P140207	PCK2	Homo sapiens phosphoenolpyruvate carboxykinase 2 (mitochondrial) (PCK2), nuclear gene encoding mitochondrial protein, transcript variant 1, mRNA [NM_004563]	2.2846	up	1678
A_23_P136986	APOOL	Homo sapiens apolipoprotein O-like (APOOL), mRNA [NM_198450]	2.35686	up	1679
A_23_P135294	ALDH1B1	Homo sapiens aldehyde dehydrogenase 1 family, member B1 (ALDH1B1), nuclear gene encoding mitochondrial protein, mRNA [NM_000692]	2.33799	up	1680
A_24_P64233	ALDH1B1	Homo sapiens aldehyde dehydrogenase 1 family, member B1 (ALDH1B1), nuclear gene encoding mitochondrial protein, mRNA [NM_000692]	2.55123	up	1681
A_23_P159382	SEC24D	Homo sapiens SEC24 family, member D (S. cerevisiae) (SEC24D), mRNA [NM_014822]	1.68797	up	1682
A_23_P5481	DCAF17	Homo sapiens DDB1 and CUL4 associated factor 17 (DCAF17), transcript variant 1, mRNA [NM_025000]	1.54969	up	1683
A_23_P54223	RABGGTA	Homo sapiens Rab geranylgeranyltransferase, alpha subunit (RABGGTA), transcript variant 2, mRNA [NM_004581]	1.5954	up	1684
A_23_P382188	STAP2	Homo sapiens signal transducing adaptor family member 2 (STAP2), transcript variant 2, mRNA [NM_001013841]	2.56447	up	1685
A_24_P15702	A_24_P15702	na	1.87916	up	1686
A_23_P121051	PCCB	Homo sapiens propionyl CoA carboxylase, beta polypeptide (PCCB), nuclear gene encoding mitochondrial protein, transcript variant 1, mRNA [NM_000532]	1.66869	up	1687
A_23_P40347	HM13	Homo sapiens histocompatibility (minor) 13 (HM13), transcript variant 2, mRNA [NM_178580]	1.54631	up	1688
A_32_P30693	RUVBL1	Homo sapiens RuvB-like 1 (E. coli) (RUVBL1), mRNA [NM_003707]	1.85213	up	1689
A_24_P928901	SLC31A1	Homo sapiens solute carrier family 31 (copper transporters), member 1 (SLC31A1), mRNA [NM_001859]	1.67502	up	1690
A_23_P42695	GGCT	Homo sapiens gamma-glutamylcyclotransferase (GGCT), transcript variant 1, mRNA [NM_024051]	1.6275	up	1691
A_23_P68300	EPT1	Homo sapiens ethanolaminephosphotransferase 1 (CDP-ethanolamine-specific) (EPT1), mRNA [NM_033505]	3.32179	up	1692
A_24_P218765	RPS3	ribosomal protein S3 [Source:HGNC Symbol;Acc:10420] [ENST00000531188]	2.27877	up	1693
A_24_P493005	A_24_P493005	na	2.94179	up	1694
A_24_P205213	ARSB	Homo sapiens arylsulfatase B (ARSB), transcript variant 2, mRNA [NM_198709]	1.83983	up	1695
A_32_P82251	A_32_P82251	1T5A_A Chain A, Human Pyruvate Kinase M2. {Homo sapiens} (exp=-1; wgp=0; cg=0), partial (11%) [THC2585854]	3.40911	up	1696
A_23_P112241	DNAJB5	Homo sapiens DnaJ (Hsp40) homolog, subfamily B, member 5 (DNAJB5), transcript variant 3, mRNA [NM_012266]	4.22454	up	1697
A_23_P120316	MTHFD2	Homo sapiens methylenetetrahydrofolate dehydrogenase (NADP+ dependent) 2, methenyltetrahydrofolate cyclohydrolase (MTHFD2), nuclear gene encoding mitochondrial protein, transcript variant 1, mRNA [NM_006636]	4.91547	up	1698
A_24_P328872	CCT5	Homo sapiens chaperonin containing TCP1, subunit 5 (epsilon) (CCT5), mRNA [NM_012073]	2.0856	up	1699
A_24_P195528	A_24_P195528	na	6.24486	up	1700
A_24_P272389	A_24_P272389	Homo sapiens cDNA FLJ34909 fis, clone NT2RI2009301, moderately similar to BIFUNCTIONAL METHYLENETETRAHYDROFOLATE DEHYDROGENASE/CYCLOHYDROLASE, MITOCHONDRIAL PRECURSOR. [AK092228]	5.03608	up	1701
A_24_P375510	A_24_P375510	na	4.98053	up	1702
A_23_P114808	MECR	Homo sapiens mitochondrial trans-2-enoyl-CoA reductase (MECR), nuclear gene encoding mitochondrial protein, transcript variant 2, mRNA [NM_001024732]	2.08816	up	1703
A_23_P347508	SELRC1	Homo sapiens Sel1 repeat containing 1 (SELRC1), mRNA [NM_023077]	2.49014	up	1704
A_23_P9214	NANS	Homo sapiens N-acetylneuraminic acid synthase (NANS), mRNA [NM_018946]	2.10945	up	1705
A_24_P204358	PYCR1	Homo sapiens pyrroline-5-carboxylate reductase 1 (PYCR1), transcript variant 2, mRNA [NM_153824]	5.46875	up	1706
A_24_P305541	TRIB3	Homo sapiens tribbles homolog 3 (Drosophila) (TRIB3), mRNA [NM_021158]	5.14399	up	1707
A_24_P205589	ACOT7	Homo sapiens acyl-CoA thioesterase 7 (ACOT7), transcript variant hBACHa, mRNA [NM_007274]	3.02421	up	1708
A_24_P170309	A_24_P170309	na	2.17869	up	1709
A_24_P38944	CCDC86	Homo sapiens coiled-coil domain containing 86 (CCDC86), mRNA [NM_024098]	3.44997	up	1710
A_24_P891276	A_24_P891276	na	3.84292	up	1711
A_32_P108156	MIR155HG	Homo sapiens MIR155 host gene (non-protein coding) (MIR155HG), non-coding RNA [NR_001458]	3.42315	up	1712
A_23_P379794	PIGW	Homo sapiens phosphatidylinositol glycan anchor biosynthesis, class W (PIGW), mRNA [NM_178517]	2.13157	up	1713
A_24_P246293	FDXACB1	Homo sapiens ferredoxin-fold anticodon binding domain containing 1 (FDXACB1), transcript variant 1, mRNA [NM_138378]	1.81946	up	1714
A_23_P71053	MPP6	Homo sapiens membrane protein, palmitoylated 6 (MAGUK p55 subfamily member 6) (MPP6), mRNA [NM_016447]	1.75058	up	1715
A_24_P346388	MIOS	missing oocyte, meiosis regulator, homolog (Drosophila) [Source:HGNC Symbol;Acc:21905] [ENST00000493227]	2.41147	up	1716
A_23_P218892	EIF4G1	Homo sapiens eukaryotic translation initiation factor 4 gamma, 1 (EIF4G1), transcript variant 1, mRNA [NM_182917]	1.60674	up	1717
A_23_P57293	URB1	Homo sapiens URB1 ribosome biogenesis 1 homolog (S. cerevisiae) (URB1), mRNA [NM_014825]	1.9876	up	1718
A_23_P336015	NOC2L	Homo sapiens nucleolar complex associated 2 homolog (S. cerevisiae) (NOC2L), mRNA [NM_015658]	1.65787	up	1719
A_23_P47208	BANF1	Homo sapiens barrier to autointegration factor 1 (BANF1), transcript variant 1, mRNA [NM_003860]	1.71521	up	1720
A_23_P7005	ALG3	Homo sapiens asparagine-linked glycosylation 3, alpha-1,3- mannosyltransferase homolog (S. cerevisiae) (ALG3), transcript variant 1, mRNA [NM_005787]	1.66623	up	1721
A_23_P81247	NDFIP1	Homo sapiens Nedd4 family interacting protein 1 (NDFIP1), mRNA [NM_030571]	1.8791	up	1722
A_24_P209109	NDFIP1	Homo sapiens Nedd4 family interacting protein 1 (NDFIP1), mRNA [NM_030571]	1.66795	up	1723
A_24_P209113	NDFIP1	Homo sapiens Nedd4 family interacting protein 1 (NDFIP1), mRNA [NM_030571]	1.65021	up	1724
A_23_P31844	ATP6V1B2	Homo sapiens ATPase, H+ transporting, lysosomal 56/58kDa, V1 subunit B2 (ATP6V1B2), mRNA [NM_001693]	1.57585	up	1725
A_23_P336479	G3BP1	Homo sapiens GTPase activating protein (SH3 domain) binding protein 1 (G3BP1), transcript variant 1, mRNA [NM_005754]	1.75078	up	1726
A_24_P234572	RAB7A	Homo sapiens RAB7A, member RAS oncogene family (RAB7A), mRNA [NM_004637]	1.95464	up	1727
A_23_P18887	MCCC2	Homo sapiens methylcrotonoyl-CoA carboxylase 2 (beta) (MCCC2), nuclear gene encoding mitochondrial protein, mRNA [NM_022132]	1.93703	up	1728
A_24_P239140	GART	Homo sapiens phosphoribosylglycinamide formyltransferase, phosphoribosylglycinamide synthetase, phosphoribosylaminoimidazole synthetase (GART), transcript variant 1, mRNA [NM_000819]	2.29127	up	1729
A_23_P54373	RAB27A	Homo sapiens RAB27A, member RAS oncogene family (RAB27A), transcript variant 1, mRNA [NM_004580]	1.89014	up	1730
A_24_P357183	FTSJ1	Homo sapiens FtsJ homolog 1 (E. coli) (FTSJ1), transcript variant 3, mRNA [NM_177439]	1.66031	up	1731
A_23_P106822	NOB1	Homo sapiens NIN1/RPN12 binding protein 1 homolog (S. cerevisiae) (NOB1), mRNA [NM_014062]	1.67381	up	1732
A_24_P811954	A_24_P811954	na	3.2607	up	1733
A_23_P64567	PPME1	Homo sapiens protein phosphatase methylesterase 1 (PPME1), mRNA [NM_016147]	1.77119	up	1734
A_24_P161525	HSP90AB3P	Homo sapiens heat shock protein 90kDa alpha (cytosolic), class B member 3, pseudogene (HSP90AB3P), non-coding RNA [NR_036694]	3.07417	up	1735
A_23_P145089	HSP90AB1	Homo sapiens heat shock protein 90kDa alpha (cytosolic), class B member 1 (HSP90AB1), mRNA [NM_007355]	3.25963	up	1736
A_24_P684799	A_24_P684799	ov26b05.x1 Soares_testis_NHT Homo sapiens cDNA clone IMAGE:1638417 3' similar to gb:M16660 HEAT SHOCK PROTEIN HSP 90-BETA (HUMAN);, mRNA sequence [AI015919]	2.92167	up	1737
A_24_P823684	HSP90AB1	Homo sapiens heat shock protein 90kDa alpha (cytosolic), class B member 1 (HSP90AB1), mRNA [NM_007355]	2.77135	up	1738
A_24_P170295	HSP90AB1	Homo sapiens heat shock protein 90kDa alpha (cytosolic), class B member 1 (HSP90AB1), mRNA [NM_007355]	2.80131	up	1739
A_32_P147505	A_32_P147505	full-length cDNA clone CS0DA001YA12 of Neuroblastoma of Homo sapiens (human) [CR616772]	3.13083	up	1740
A_23_P102183	A_23_P102183	Homo sapiens (clone p5-23-3) mRNA. [L48692]	2.42402	up	1741
A_23_P103631	EBNA1BP2	Homo sapiens EBNA1 binding protein 2 (EBNA1BP2), transcript variant 2, mRNA [NM_006824]	1.77238	up	1742
A_24_P170887	C8orf33	Homo sapiens chromosome 8 open reading frame 33 (C8orf33), mRNA [NM_023080]	1.9508	up	1743
A_23_P209778	POLR2D	Homo sapiens polymerase (RNA) II (DNA directed) polypeptide D (POLR2D), mRNA [NM_004805]	1.51428	up	1744
A_24_P687085	A_24_P687085	Homo sapiens cDNA: FLJ21280 fis, clone COL01884. [AK024933]	1.66576	up	1745
A_24_P67494	A_24_P67494	na	2.07799	up	1746
A_32_P140262	A_32_P140262	na	1.85379	up	1747
A_23_P86660	HNRNPA3	Homo sapiens heterogeneous nuclear ribonucleoprotein A3 (HNRNPA3), mRNA [NM_194247]	1.786	up	1748
A_24_P362572	BZW1	Homo sapiens basic leucine zipper and W2 domains 1 (BZW1), transcript variant 4, mRNA [NM_014670]	1.59879	up	1749
A_24_P37409	DUSP2	Homo sapiens dual specificity phosphatase 2 (DUSP2), mRNA [NM_004418]	5.04145	up	1750
A_23_P379550	YARS	Homo sapiens tyrosyl-tRNA synthetase (YARS), mRNA [NM_003680]	2.67771	up	1751
A_23_P89056	NUP93	Homo sapiens nucleoporin 93kDa (NUP93), transcript variant 1, mRNA [NM_014669]	1.74178	up	1752
A_23_P6119	SEC23B	Homo sapiens Sec23 homolog B (S. cerevisiae) (SEC23B), transcript variant 2, mRNA [NM_032985]	1.57272	up	1753
A_24_P690924	SEC23B	Homo sapiens Sec23 homolog B (S. cerevisiae) (SEC23B), transcript variant 2, mRNA [NM_032985]	1.50711	up	1754
A_24_P307626	ATP1A4	Homo sapiens ATPase, Na+/K+ transporting, alpha 4 polypeptide (ATP1A4), transcript variant 1, mRNA [NM_144699]	1.69002	up	1755
A_24_P938236	A_24_P938236	Human mRNA fragment for Na/K-ATPase alpha subunit. [X03757]	1.73975	up	1756
A_23_P383532	IMPAD1	Homo sapiens inositol monophosphatase domain containing 1 (IMPAD1), mRNA [NM_017813]	1.86451	up	1757
A_23_P214037	NPM1	Homo sapiens nucleophosmin (nucleolar phosphoprotein B23, numatrin) (NPM1), transcript variant 1, mRNA [NM_002520]	1.84206	up	1758
A_24_P761727	A_24_P761727	na	1.9266	up	1759
A_24_P150361	HSP90B1	Homo sapiens heat shock protein 90kDa beta (Grp94), member 1 (HSP90B1), mRNA [NM_003299]	1.89525	up	1760
A_24_P152793	A_24_P152793	na	2.13309	up	1761
A_24_P295745	HSPA8	Homo sapiens heat shock 70kDa protein 8 (HSPA8), transcript variant 2, mRNA [NM_153201]	2.2209	up	1762
A_24_P380629	ABCF2	Homo sapiens ATP-binding cassette, sub-family F (GCN20), member 2 (ABCF2), nuclear gene encoding mitochondrial protein, transcript variant 1, mRNA [NM_007189]	1.95107	up	1763
A_24_P859431	A_24_P859431	na	1.60892	up	1764
A_32_P77989	NETO2	Homo sapiens neuropilin (NRP) and tolloid (TLL)-like 2 (NETO2), transcript variant 1, mRNA [NM_018092]	1.87361	up	1765
A_23_P359111	SERBP1	Homo sapiens SERPINE1 mRNA binding protein 1 (SERBP1), transcript variant 1, mRNA [NM_001018067]	1.59788	up	1766
A_32_P105773	SERBP1	Homo sapiens SERPINE1 mRNA binding protein 1 (SERBP1), transcript variant 1, mRNA [NM_001018067]	1.69229	up	1767
A_24_P377065	ARL8B	Homo sapiens ADP-ribosylation factor-like 8B (ARL8B), mRNA [NM_018184]	1.94285	up	1768
A_24_P684119	EFHB	Homo sapiens cDNA clone IMAGE:5295205, with apparent retained intron. [BC043212]	2.54633	up	1769
A_23_P259892	A_23_P259892	H.sapiens mRNA for enolase. [X66610]	3.38789	up	1770
A_24_P401090	A_24_P401090	na	3.21721	up	1771
A_32_P148476	A_32_P148476	na	2.20268	up	1772
A_24_P755169	A_24_P755169	na	2.89324	up	1773
A_24_P375870	A_24_P375870	na	2.00737	up	1774
A_24_P489399	A_24_P489399	na	1.67869	up	1775
A_23_P74269	SRM	Homo sapiens spermidine synthase (SRM), mRNA [NM_003132]	1.95185	up	1776
A_24_P682601	A_24_P682601	na	1.53668	up	1777
A_24_P73669	GSPT1	Homo sapiens G1 to S phase transition 1 (GSPT1), transcript variant 1, mRNA [NM_002094]	1.6959	up	1778
A_24_P51360	LARS	Homo sapiens leucyl-tRNA synthetase (LARS), mRNA [NM_020117]	1.84747	up	1779
A_24_P926450	A_24_P926450	na	4.18946	up	1780
A_23_P103923	FAM20B	Homo sapiens family with sequence similarity 20, member B (FAM20B), mRNA [NM_014864]	1.5984	up	1781
A_24_P367326	A_24_P367326	na	1.55516	up	1782
A_23_P36939	NUFIP1	Homo sapiens nuclear fragile X mental retardation protein interacting protein 1 (NUFIP1), mRNA [NM_012345]	1.65164	up	1783
A_23_P216215	MTFR1	Homo sapiens mitochondrial fission regulator 1 (MTFR1), nuclear gene encoding mitochondrial protein, transcript variant 1, mRNA [NM_014637]	1.76682	up	1784
A_23_P5464	RQCD1	RCD1 required for cell differentiation1 homolog (S. pombe) [Source:HGNC Symbol;Acc:10445] [ENST00000273064]	1.90781	up	1785
A_23_P318039	RQCD1	Homo sapiens RCD1 required for cell differentiation1 homolog (S. pombe) (RQCD1), mRNA [NM_005444]	1.84237	up	1786
A_24_P176733	CCDC47	Homo sapiens coiled-coil domain containing 47 (CCDC47), mRNA [NM_020198]	1.54174	up	1787
A_23_P160154	GALE	Homo sapiens UDP-galactose-4-epimerase (GALE), transcript variant 1, mRNA [NM_000403]	3.01922	up	1788
A_23_P202392	SUV39H2	Homo sapiens suppressor of variegation 3-9 homolog 2 (Drosophila) (SUV39H2), transcript variant 3, mRNA [NM_024670]	2.52271	up	1789
A_23_P62659	PPT1	Homo sapiens palmitoyl-protein thioesterase 1 (PPT1), transcript variant 1, mRNA [NM_000310]	1.74604	up	1790
A_23_P111273	TBC1D7	Homo sapiens TBC1 domain family, member 7 (TBC1D7), transcript variant 1, mRNA [NM_016495]	2.30448	up	1791
A_32_P12610	E2F6	Homo sapiens E2F transcription factor 6 (E2F6), mRNA [NM_198256]	2.06163	up	1792
A_23_P306479	LOC100009676	Homo sapiens uncharacterized LOC100009676 (LOC100009676), non-coding RNA [NR_024407]	2.16414	up	1793
A_24_P235360	PINX1	PIN2/TERF1 interacting, telomerase inhibitor 1 [Source:HGNC Symbol;Acc:30046] [ENST00000426190]	1.96958	up	1794
A_24_P467449	A_24_P467449	UI-H-DH0-aus-b-12-0-UI.s1 NCI_CGAP_DH0 Homo sapiens cDNA clone UI-H-DH0-aus-b-12-0-UI 3', mRNA sequence [CA438802]	2.26643	up	1795
A_23_P41674	GRPEL2	Homo sapiens GrpE-like 2, mitochondrial (E. coli) (GRPEL2), nuclear gene encoding mitochondrial protein, mRNA [NM_152407]	1.56904	up	1796
A_24_P196519	MTAP	Homo sapiens methylthioadenosine phosphorylase (MTAP), mRNA [NM_002451]	1.93091	up	1797
A_23_P63870	SAMD8	Homo sapiens sterile alpha motif domain containing 8 (SAMD8), transcript variant 2, mRNA [NM_144660]	1.60874	up	1798
A_24_P109351	KIAA0564	Homo sapiens KIAA0564 (KIAA0564), transcript variant 2, mRNA [NM_001009814]	1.91139	up	1799
A_23_P65870	FBXO22	Homo sapiens F-box protein 22 (FBXO22), transcript variant 2, mRNA [NM_012170]	1.62805	up	1800
A_23_P78342	LMAN1	Homo sapiens lectin, mannose-binding, 1 (LMAN1), mRNA [NM_005570]	2.21078	up	1801
A_24_P178523	A_24_P178523	na	1.664	up	1802
A_24_P50294	A_24_P50294	na	1.76233	up	1803
A_24_P76805	DHDDS	Homo sapiens dehydrodolichyl diphosphate synthase (DHDDS), transcript variant 1, mRNA [NM_205861]	1.77861	up	1804
A_32_P215318	ACACA	Homo sapiens acetyl-CoA carboxylase alpha (ACACA), transcript variant 2, mRNA [NM_198839]	1.9482	up	1805
A_23_P114826	MRPS15	Homo sapiens mitochondrial ribosomal protein S15 (MRPS15), nuclear gene encoding mitochondrial protein, mRNA [NM_031280]	1.54128	up	1806
A_23_P146431	KIAA0368	Homo sapiens KIAA0368 (KIAA0368), mRNA [NM_001080398]	1.68302	up	1807
A_23_P122947	AVL9	Homo sapiens AVL9 homolog (S. cerevisiase) (AVL9), mRNA [NM_015060]	1.80171	up	1808
A_24_P900721	A_24_P900721	na	2.05339	up	1809
A_23_P58497	UTP15	Homo sapiens UTP15, U3 small nucleolar ribonucleoprotein, homolog (S. cerevisiae) (UTP15), mRNA [NM_032175]	1.93928	up	1810
A_24_P134727	TFAM	Homo sapiens transcription factor A, mitochondrial (TFAM), nuclear gene encoding mitochondrial protein, mRNA [NM_003201]	1.8725	up	1811
A_24_P786713	A_24_P786713	na	2.41597	up	1812
A_24_P238896	A_24_P238896	na	2.26375	up	1813
A_24_P67378	A_24_P67378	na	2.24103	up	1814
A_24_P383598	A_24_P383598	na	2.57569	up	1815
A_24_P340941	LOC100306975	Homo sapiens NADH dehydrogenase (ubiquinone) 1 alpha subcomplex, assembly factor 4 pseudogene (LOC100306975), non-coding RNA [NR_036507]	2.03381	up	1816
A_24_P144303	LOC442459	Homo sapiens X-ray repair complementing defective repair pseudogene (LOC442459), non-coding RNA [NR_024608]	1.91746	up	1817
A_24_P84924	A_24_P84924	na	1.98626	up	1818
A_23_P104065	ICMT	Homo sapiens isoprenylcysteine carboxyl methyltransferase (ICMT), mRNA [NM_012405]	1.59972	up	1819
A_23_P311192	SPTLC1	Homo sapiens serine palmitoyltransferase, long chain base subunit 1 (SPTLC1), transcript variant 2, mRNA [NM_178324]	2.02427	up	1820
A_23_P57877	ALAS1	Homo sapiens aminolevulinate, delta-, synthase 1 (ALAS1), transcript variant 1, mRNA [NM_000688]	1.72427	up	1821
A_24_P332151	A_24_P332151	na	1.76351	up	1822
A_24_P470809	A_24_P470809	na	2.01604	up	1823
A_24_P118452	SEPHS1	Homo sapiens selenophosphate synthetase 1 (SEPHS1), transcript variant 1, mRNA [NM_012247]	1.62228	up	1824
A_24_P692198	GOT2	Homo sapiens glutamic-oxaloacetic transaminase 2, mitochondrial (aspartate aminotransferase 2) (GOT2), nuclear gene encoding mitochondrial protein, mRNA [NM_002080]	1.62747	up	1825
A_23_P333852	TTLL11	Homo sapiens tubulin tyrosine ligase-like family, member 11 (TTLL11), transcript variant 2, mRNA [NM_194252]	1.78194	up	1826
A_24_P34505	NOL10	Homo sapiens nucleolar protein 10 (NOL10), mRNA [NM_024894]	1.58841	up	1827
A_24_P118719	A_24_P118719	na	2.14473	up	1828
A_24_P93503	A_24_P93503	na	2.29379	up	1829
A_24_P942112	POLR1B	Homo sapiens cDNA FLJ10816 fis, clone NT2RP4000997, highly similar to DNA-DIRECTED RNA POLYMERASE I 135 KD POLYPEPTIDE (EC 2.7.7.6). [AK001678]	1.65747	up	1830
A_23_P216501	TPM2	Homo sapiens tropomyosin 2 (beta) (TPM2), transcript variant 2, mRNA [NM_213674]	1.99803	up	1831
A_23_P121533	SPON2	Homo sapiens spondin 2, extracellular matrix protein (SPON2), transcript variant 1, mRNA [NM_012445]	2.94362	up	1832
A_23_P1505	LRP5	Homo sapiens low density lipoprotein receptor-related protein 5 (LRP5), mRNA [NM_002335]	2.56304	up	1833
A_23_P41166	B3GALNT1	Homo sapiens beta-1,3-N-acetylgalactosaminyltransferase 1 (globoside blood group) (B3GALNT1), transcript variant 5, mRNA [NM_001038628]	1.88535	up	1834
A_23_P87556	CPNE8	Homo sapiens copine VIII (CPNE8), mRNA [NM_153634]	1.54109	up	1835
A_23_P49060	SPINT1	Homo sapiens serine peptidase inhibitor, Kunitz type 1 (SPINT1), transcript variant 1, mRNA [NM_181642]	1.77247	up	1836
A_23_P203629	IL18BP	Homo sapiens interleukin 18 binding protein (IL18BP), transcript variant A, mRNA [NM_173042]	1.71701	up	1837
A_24_P273666	GNAS	Homo sapiens GNAS complex locus (GNAS), transcript variant 7, mRNA [NM_001077489]	1.64211	up	1838
A_23_P120784	TRMT2A	Homo sapiens TRM2 tRNA methyltransferase 2 homolog A (S. cerevisiae) (TRMT2A), transcript variant 1, mRNA [NM_022727]	1.66985	up	1839
A_23_P252075	AHCYL2	Homo sapiens adenosylhomocysteinase-like 2 (AHCYL2), transcript variant 1, mRNA [NM_015328]	1.65652	up	1840
A_23_P74112	IL28RA	Homo sapiens interleukin 28 receptor, alpha (interferon, lambda receptor) (IL28RA), transcript variant 1, mRNA [NM_170743]	1.96329	up	1841
A_23_P147950	HGSNAT	Homo sapiens heparan-alpha-glucosaminide N-acetyltransferase (HGSNAT), mRNA [NM_152419]	1.85803	up	1842
A_24_P418809	GNAS	Homo sapiens GNAS complex locus (GNAS), transcript variant 7, mRNA [NM_001077489]	1.6852	up	1843
A_23_P53603	ATP2A2	Homo sapiens ATPase, Ca++ transporting, cardiac muscle, slow twitch 2 (ATP2A2), transcript variant a, mRNA [NM_001681]	3.00935	up	1844
A_24_P141786	ATP2A2	Homo sapiens ATPase, Ca++ transporting, cardiac muscle, slow twitch 2 (ATP2A2), transcript variant a, mRNA [NM_001681]	3.38971	up	1845
A_24_P931964	LOC100128816	PREDICTED: Homo sapiens ACAH3104 (LOC100128816), miscRNA [XR_111242]	1.9493	up	1846
A_23_P20427	RHOBTB2	Homo sapiens Rho-related BTB domain containing 2 (RHOBTB2), transcript variant 3, mRNA [NM_015178]	2.23098	up	1847
A_23_P368711	LILRB3	Homo sapiens leukocyte immunoglobulin-like receptor, subfamily B (with TM and ITIM domains), member 3 (LILRB3), transcript variant 2, mRNA [NM_006864]	2.69567	up	1848
A_23_P59167	A_23_P59167	major histocompatibility complex, class II, DP beta 2 (pseudogene) [Source:HGNC Symbol;Acc:4941] [ENST00000304890]	4.78301	up	1849
A_32_P505730	A_32_P505730	major histocompatibility complex, class II, DP beta 2 (pseudogene) [Source:HGNC Symbol;Acc:4941] [ENST00000304890]	3.84429	up	1850
A_23_P78867	RYR1	Homo sapiens ryanodine receptor 1 (skeletal) (RYR1), transcript variant 1, mRNA [NM_000540]	5.50238	up	1851
A_24_P237117	KCNG1	Homo sapiens potassium voltage-gated channel, subfamily G, member 1 (KCNG1), mRNA [NM_002237]	1.77338	up	1852
A_23_P74887	SDC3	Homo sapiens syndecan 3 (SDC3), mRNA [NM_014654]	1.97287	up	1853
A_24_P85300	HEG1	Homo sapiens HEG homolog 1 (zebrafish) (HEG1), mRNA [NM_020733]	5.28946	up	1854
A_32_P166693	HEG1	Homo sapiens HEG homolog 1 (zebrafish) (HEG1), mRNA [NM_020733]	2.44748	up	1855
A_23_P99906	HOMER2	Homo sapiens homer homolog 2 (Drosophila) (HOMER2), transcript variant 2, mRNA [NM_199330]	2.21214	up	1856
A_23_P117654	MYO5A	Homo sapiens myosin VA (heavy chain 12, myoxin) (MYO5A), transcript variant 1, mRNA [NM_000259]	1.57821	up	1857
A_32_P45485	A_32_P45485	Homo sapiens cDNA clone IMAGE:5266242. [BC035180]	1.75196	up	1858
A_24_P169013	HLA-DRB6	Homo sapiens major histocompatibility complex, class II, DR beta 6 (pseudogene) (HLA-DRB6), non-coding RNA [NR_001298]	2.05993	up	1859
A_23_P31135	ACAT2	Homo sapiens acetyl-CoA acetyltransferase 2 (ACAT2), mRNA [NM_005891]	2.22951	up	1860
A_23_P383835	ACAT2	Homo sapiens acetyl-CoA acetyltransferase 2 (ACAT2), mRNA [NM_005891]	2.39546	up	1861
A_23_P74359	CSRP1	Homo sapiens cysteine and glycine-rich protein 1 (CSRP1), transcript variant 1, mRNA [NM_004078]	1.5356	up	1862
A_24_P451992	A_24_P451992	na	1.61233	up	1863
A_32_P17163	ARHGAP18	Rho GTPase activating protein 18 [Source:HGNC Symbol;Acc:21035] [ENST00000368149]	2.29638	up	1864
A_23_P23815	SLC30A1	Homo sapiens solute carrier family 30 (zinc transporter), member 1 (SLC30A1), mRNA [NM_021194]	1.58229	up	1865
A_24_P7111	A_24_P7111	na	1.58893	up	1866
A_24_P409910	A_24_P409910	na	1.78204	up	1867
A_32_P172198	A_32_P172198	na	1.53098	up	1868
A_23_P209360	KLHL29	Homo sapiens kelch-like 29 (Drosophila) (KLHL29), mRNA [NM_052920]	2.0571	up	1869
A_23_P104624	ENDOD1	Homo sapiens endonuclease domain containing 1 (ENDOD1), mRNA [NM_015036]	2.17753	up	1870
A_24_P189533	ENDOD1	Homo sapiens endonuclease domain containing 1 (ENDOD1), mRNA [NM_015036]	2.2625	up	1871
A_24_P170514	OR7E47P	Homo sapiens olfactory receptor, family 7, subfamily E, member 47 pseudogene, mRNA (cDNA clone IMAGE:5590288). [BC042060]	1.9234	up	1872
A_24_P533142	A_24_P533142	Q6IFN5_HUMAN (Q6IFN5) Olfactory receptor OR19-14, partial (39%) [THC2579856]	1.93719	up	1873
A_32_P144953	A_32_P144953	na	1.72842	up	1874
A_23_P253321	PNOC	Homo sapiens prepronociceptin (PNOC), mRNA [NM_006228]	1.95626	up	1875
A_32_P20717	A_32_P20717	na	1.61944	up	1876
A_24_P231483	MAP2	Homo sapiens microtubule-associated protein 2 (MAP2), transcript variant 1, mRNA [NM_002374]	4.26531	up	1877
A_24_P306720	LOC400236	Homo sapiens uncharacterized LOC400236 (LOC400236), non-coding RNA [NR_036500]	2.92151	up	1878
A_24_P340771	A_24_P340771	na	1.73463	up	1879
A_24_P409521	A_24_P409521	na	1.8558	up	1880
A_24_P58187	A_24_P58187	na	1.76486	up	1881
A_24_P593724	A_24_P593724	na	2.17687	up	1882
A_32_P193646	RBMX	Homo sapiens RNA binding motif protein, X-linked (RBMX), transcript variant 1, mRNA [NM_002139]	1.54284	up	1883
A_32_P222857	RBMX	Homo sapiens RNA binding motif protein, X-linked (RBMX), transcript variant 1, mRNA [NM_002139]	1.52888	up	1884
A_23_P121064	PTX3	Homo sapiens pentraxin 3, long (PTX3), mRNA [NM_002852]	1.70484	down	1885
A_23_P138168	CNN3	Homo sapiens calponin 3, acidic (CNN3), mRNA [NM_001839]	1.65416	down	1886
A_24_P144314	A_24_P144314	na	1.60213	down	1887
A_32_P17343	A_32_P17343	na	4.43606	down	1888
A_23_P201628	LAMC1	Homo sapiens laminin, gamma 1 (formerly LAMB2) (LAMC1), mRNA [NM_002293]	1.61512	down	1889
A_23_P39251	PLIN5	Homo sapiens perilipin 5 (PLIN5), mRNA [NM_001013706]	2.34449	down	1890
A_24_P53976	GLUL	Homo sapiens glutamate-ammonia ligase (GLUL), transcript variant 1, mRNA [NM_002065]	1.58176	down	1891
A_24_P373562	ADAP2	Homo sapiens ArfGAP with dual PH domains 2 (ADAP2), mRNA [NM_018404]	1.93244	up	1892
A_24_P68162	DIP2B	Homo sapiens DIP2 disco-interacting protein 2 homolog B (Drosophila) (DIP2B), mRNA [NM_173602]	1.56425	up	1893
A_24_P492083	A_24_P492083	AF150244 Human mRNA from cd34+ stem cells Homo sapiens cDNA clone CBFBBE12, mRNA sequence [AF150244]	2.02819	up	1894
A_23_P138985	CD3D	Homo sapiens CD3d molecule, delta (CD3-TCR complex) (CD3D), transcript variant 1, mRNA [NM_000732]	1.6815	down	1895
A_23_P218058	KLRC4	Homo sapiens killer cell lectin-like receptor subfamily C, member 4 (KLRC4), mRNA [NM_013431]	1.67965	down	1896
A_24_P209455	GIMAP4	Homo sapiens GTPase, IMAP family member 4 (GIMAP4), mRNA [NM_018326]	1.5066	down	1897
A_24_P274831	GIMAP7	Homo sapiens GTPase, IMAP family member 7 (GIMAP7), mRNA [NM_153236]	1.79848	down	1898
A_23_P253317	GPR171	Homo sapiens G protein-coupled receptor 171 (GPR171), mRNA [NM_013308]	1.87794	down	1899
A_24_P365767	CYBB	Homo sapiens cytochrome b-245, beta polypeptide (CYBB), mRNA [NM_000397]	1.74778	down	1900
A_24_P393740	FYB	Homo sapiens FYN binding protein (FYB), transcript variant 1, mRNA [NM_001465]	1.83775	down	1901
A_23_P111701	GNG11	Homo sapiens guanine nucleotide binding protein (G protein), gamma 11 (GNG11), mRNA [NM_004126]	1.85694	down	1902
A_23_P121596	PPBP	Homo sapiens pro-platelet basic protein (chemokine (C-X-C motif) ligand 7) (PPBP), mRNA [NM_002704]	2.06496	down	1903
A_24_P79403	PF4	Homo sapiens platelet factor 4 (PF4), mRNA [NM_002619]	1.76872	down	1904
A_32_P173662	CRISP2	Homo sapiens cysteine-rich secretory protein 2 (CRISP2), transcript variant 1, mRNA [NM_003296]	1.69702	down	1905
A_23_P101683	CLC	Homo sapiens Charcot-Leyden crystal protein (CLC), mRNA [NM_001828]	1.56232	down	1906
A_23_P103765	FCER1A	Homo sapiens Fc fragment of IgE, high affinity I, receptor for; alpha polypeptide (FCER1A), mRNA [NM_002001]	1.52669	down	1907
A_23_P59338	PDE7B	Homo sapiens phosphodiesterase 7B (PDE7B), mRNA [NM_018945]	2.63601	down	1908
A_24_P301557	LPIN2	Homo sapiens lipin 2 (LPIN2), mRNA [NM_014646]	1.59181	down	1909
A_23_P70660	FAM46A	Homo sapiens family with sequence similarity 46, member A (FAM46A), mRNA [NM_017633]	1.77257	down	1910
A_24_P269814	PLEKHA1	Homo sapiens pleckstrin homology domain containing, family A (phosphoinositide binding specific) member 1 (PLEKHA1), transcript variant 2, mRNA [NM_001001974]	1.53817	down	1911
A_32_P227673	A_32_P227673	na	1.63902	down	1912
A_23_P392486	PKHD1L1	Homo sapiens polycystic kidney and hepatic disease 1 (autosomal recessive)-like 1 (PKHD1L1), mRNA [NM_177531]	1.82129	down	1913
A_32_P17743	A_32_P17743	na	1.97155	down	1914
A_32_P113190	A_32_P113190	na	2.45399	down	1915
A_23_P202435	ADD3	Homo sapiens adducin 3 (gamma) (ADD3), transcript variant 1, mRNA [NM_016824]	1.80178	down	1916
A_23_P365834	PYHIN1	pyrin and HIN domain family, member 1 [Source:HGNC Symbol;Acc:28894] [ENST00000368135]	2.06707	down	1917
A_23_P103522	SELL	Homo sapiens selectin L (SELL), transcript variant 1, mRNA [NM_000655]	1.9945	down	1918
A_23_P148768	F5	Homo sapiens coagulation factor V (proaccelerin, labile factor) (F5), mRNA [NM_000130]	1.8487	down	1919
A_23_P137697	SELP	Homo sapiens selectin P (granule membrane protein 140kDa, antigen CD62) (SELP), mRNA [NM_003005]	3.65806	down	1920
A_24_P394361	WDR19	Homo sapiens WD repeat domain 19 (WDR19), mRNA [NM_025132]	1.76569	down	1921
A_23_P81219	PLAC8	Homo sapiens placenta-specific 8 (PLAC8), transcript variant 2, mRNA [NM_016619]	2.25239	down	1922
A_24_P183128	PLAC8	Homo sapiens placenta-specific 8 (PLAC8), transcript variant 2, mRNA [NM_016619]	2.08216	down	1923
A_23_P118791	TMEM107	Homo sapiens transmembrane protein 107 (TMEM107), transcript variant 1, mRNA [NM_032354]	1.85554	down	1924
A_23_P392897	A_23_P392897	na	1.63805	down	1925
A_24_P284353	TMEM107	Homo sapiens transmembrane protein 107 (TMEM107), transcript variant 1, mRNA [NM_032354]	1.7088	down	1926
A_23_P254522	COL4A4	Homo sapiens collagen, type IV, alpha 4 (COL4A4), mRNA [NM_000092]	3.04148	down	1927
A_23_P8424	PVRIG	Homo sapiens poliovirus receptor related immunoglobulin domain containing (PVRIG), mRNA [NM_024070]	2.07707	down	1928
A_24_P309415	TMEM123	Homo sapiens transmembrane protein 123 (TMEM123), mRNA [NM_052932]	1.76	down	1929
A_23_P132515	SIDT1	Homo sapiens SID1 transmembrane family, member 1 (SIDT1), mRNA [NM_017699]	1.75085	down	1930
A_32_P179740	ATXN7L1	Homo sapiens ataxin 7-like 1 (ATXN7L1), transcript variant 1, mRNA [NM_020725]	2.39968	down	1931
A_23_P155765	HMGB2	Homo sapiens high mobility group box 2 (HMGB2), transcript variant 1, mRNA [NM_002129]	1.68571	down	1932
A_23_P164737	MED26	Homo sapiens mediator complex subunit 26 (MED26), mRNA [NM_004831]	1.59075	down	1933
A_24_P243749	PDK4	Homo sapiens pyruvate dehydrogenase kinase, isozyme 4 (PDK4), nuclear gene encoding mitochondrial protein, mRNA [NM_002612]	4.92153	down	1934
A_23_P412562	C1orf162	Homo sapiens chromosome 1 open reading frame 162 (C1orf162), mRNA [NM_174896]	2.94137	down	1935
A_32_P181166	C1orf162	Homo sapiens chromosome 1 open reading frame 162 (C1orf162), mRNA [NM_174896]	3.06715	down	1936
A_24_P94651	ARIH2	Homo sapiens ariadne homolog 2 (Drosophila) (ARIH2), mRNA [NM_006321]	1.55274	down	1937
A_32_P60223	ING5	Homo sapiens inhibitor of growth family, member 5 (ING5), mRNA [NM_032329]	1.72077	down	1938
A_23_P304171	KIAA0226	Homo sapiens KIAA0226 (KIAA0226), transcript variant 1, mRNA [NM_001145642]	1.80515	down	1939
A_24_P215475	ZNF10	Homo sapiens zinc finger protein 10 (ZNF10), mRNA [NM_015394]	1.62163	down	1940
A_24_P69379	CASD1	Homo sapiens CAS1 domain containing 1 (CASD1), mRNA [NM_022900]	1.73904	down	1941
A_24_P937240	A_24_P937240	Human 5.5 kb mRNA upregulated in retinoic acid treated HL-60 neutrophilic cells. [U09197]	3.33045	down	1942
A_23_P129128	TARSL2	Homo sapiens threonyl-tRNA synthetase-like 2 (TARSL2), mRNA [NM_152334]	1.72256	down	1943
A_23_P107351	LOC728392	Homo sapiens uncharacterized protein LOC728392 (LOC728392), mRNA [NM_001162371]	3.16493	down	1944
A_23_P130735	SLC6A16	Homo sapiens solute carrier family 6, member 16 (SLC6A16), mRNA [NM_014037]	2.19498	down	1945
A_24_P6517	PLEKHG1	Homo sapiens pleckstrin homology domain containing, family G (with RhoGef domain) member 1 (PLEKHG1), mRNA [NM_001029884]	3.20309	down	1946
A_32_P98732	GCM1	Homo sapiens glial cells missing homolog 1 (Drosophila) (GCM1), mRNA [NM_003643]	1.83372	down	1947
A_23_P134113	C6orf192	Homo sapiens chromosome 6 open reading frame 192 (C6orf192), mRNA [NM_052831]	2.03064	down	1948
A_23_P218637	RGPD5	Homo sapiens RANBP2-like and GRIP domain containing 5 (RGPD5), transcript variant 1, mRNA [NM_005054]	1.55636	down	1949
A_24_P118938	C20orf112	Homo sapiens chromosome 20 open reading frame 112 (C20orf112), mRNA [NM_080616]	3.07254	down	1950
A_23_P7185	STAP1	Homo sapiens signal transducing adaptor family member 1 (STAP1), mRNA [NM_012108]	2.0456	down	1951
A_32_P146635	SESN3	sestrin 3 [Source:HGNC Symbol;Acc:23060] [ENST00000536441]	2.40047	down	1952
A_23_P386	ARHGEF10L	Homo sapiens Rho guanine nucleotide exchange factor (GEF) 10-like (ARHGEF10L), transcript variant 1, mRNA [NM_018125]	2.42148	down	1953
A_24_P235429	ABCA1	Homo sapiens ATP-binding cassette, sub-family A (ABC1), member 1 (ABCA1), mRNA [NM_005502]	3.92844	down	1954
A_23_P83110	CDK5RAP2	Homo sapiens CDK5 regulatory subunit associated protein 2 (CDK5RAP2), transcript variant 1, mRNA [NM_018249]	1.54448	down	1955
A_24_P102981	DNAJB2	Homo sapiens DnaJ (Hsp40) homolog, subfamily B, member 2 (DNAJB2), transcript variant 2, mRNA [NM_006736]	1.66047	down	1956
A_24_P551302	A_24_P551302	Homo sapiens cDNA clone IMAGE:5162874, partial cds. [BC038432]	3.06889	down	1957
A_23_P212002	NKTR	Homo sapiens natural killer-tumor recognition sequence (NKTR), mRNA [NM_005385]	1.71227	down	1958
A_23_P324490	KIAA0355	Homo sapiens KIAA0355 (KIAA0355), mRNA [NM_014686]	1.81808	down	1959
A_23_P201731	TRAF5	Homo sapiens TNF receptor-associated factor 5 (TRAF5), transcript variant 1, mRNA [NM_004619]	2.08875	down	1960
A_23_P98022	SIRT1	Homo sapiens sirtuin 1 (SIRT1), transcript variant 1, mRNA [NM_012238]	1.66134	down	1961
A_23_P434929	CEP120	Homo sapiens centrosomal protein 120kDa (CEP120), transcript variant 1, mRNA [NM_153223]	1.61511	down	1962
A_24_P226210	CEP120	Homo sapiens centrosomal protein 120kDa (CEP120), transcript variant 1, mRNA [NM_153223]	1.66037	down	1963
A_32_P193322	RICTOR	Homo sapiens RPTOR independent companion of MTOR, complex 2 (RICTOR), mRNA [NM_152756]	1.82624	down	1964
A_24_P535219	PHF10	PHD finger protein 10 [Source:HGNC Symbol;Acc:18250] [ENST00000480008]	1.78508	down	1965
A_32_P19752	FAM76B	Homo sapiens family with sequence similarity 76, member B (FAM76B), mRNA [NM_144664]	1.85525	down	1966
A_23_P50357	ARHGEF18	Homo sapiens Rho/Rac guanine nucleotide exchange factor (GEF) 18 (ARHGEF18), transcript variant 1, mRNA [NM_015318]	1.77961	down	1967
A_23_P259438	DCK	Homo sapiens deoxycytidine kinase (DCK), mRNA [NM_000788]	1.95086	down	1968
A_24_P63727	STK38	Homo sapiens serine/threonine kinase 38 (STK38), mRNA [NM_007271]	1.50236	down	1969
A_24_P941359	FAM65B	Homo sapiens family with sequence similarity 65, member B (FAM65B), transcript variant 1, mRNA [NM_014722]	3.10578	down	1970
A_23_P166536	BRD1	Homo sapiens bromodomain containing 1 (BRD1), mRNA [NM_014577]	1.65737	down	1971
A_23_P395595	FNBP4	Homo sapiens formin binding protein 4 (FNBP4), mRNA [NM_015308]	1.59083	down	1972
A_23_P368934	FBRSL1	Homo sapiens fibrosin-like 1 (FBRSL1), mRNA [NM_001142641]	2.28273	down	1973
A_23_P62684	A_23_P62684	Uncharacterized protein [Source:UniProtKB/TrEMBL;Acc:E7EM73] [ENST00000391366]	1.71945	down	1974
A_32_P42149	A_32_P42149	na	3.20528	down	1975
A_23_P102000	CXCR4	Homo sapiens chemokine (C-X-C motif) receptor 4 (CXCR4), transcript variant 1, mRNA [NM_001008540]	4.71544	down	1976
A_24_P633543	LOC439911	Homo sapiens cDNA FLJ45542 fis, clone BRTHA2033320. [AK127450]	3.79504	down	1977
A_23_P79818	C20orf111	Homo sapiens chromosome 20 open reading frame 111 (C20orf111), mRNA [NM_016470]	1.51615	down	1978
A_23_P86100	KLHDC9	Homo sapiens kelch domain containing 9 (KLHDC9), transcript variant 2, mRNA [NM_001007255]	3.62828	down	1979
A_23_P390148	RALGPS1	Homo sapiens Ral GEF with PH domain and SH3 binding motif 1 (RALGPS1), transcript variant 1, mRNA [NM_014636]	2.58371	down	1980
A_24_P416257	GGA2	Homo sapiens golgi-associated, gamma adaptin ear containing, ARF binding protein 2 (GGA2), mRNA [NM_015044]	3.52722	down	1981
A_32_P106117	GGA2	Homo sapiens golgi-associated, gamma adaptin ear containing, ARF binding protein 2 (GGA2), mRNA [NM_015044]	2.86357	down	1982
A_23_P207541	SYNRG	Homo sapiens synergin, gamma (SYNRG), transcript variant 1, mRNA [NM_007247]	1.87145	down	1983
A_23_P87532	CAPRIN2	Homo sapiens caprin family member 2 (CAPRIN2), transcript variant 1, mRNA [NM_001002259]	1.63072	down	1984
A_23_P93348	LTB	Homo sapiens lymphotoxin beta (TNF superfamily, member 3) (LTB), transcript variant 1, mRNA [NM_002341]	4.37833	down	1985
A_24_P289178	C16orf74	Homo sapiens chromosome 16 open reading frame 74 (C16orf74), mRNA [NM_206967]	3.30602	down	1986
A_24_P300777	ADAM8	Homo sapiens ADAM metallopeptidase domain 8 (ADAM8), transcript variant 1, mRNA [NM_001109]	2.87898	down	1987
A_32_P153725	KIAA1033	Homo sapiens KIAA1033 (KIAA1033), mRNA [NM_015275]	1.71314	down	1988
A_23_P142310	MKNK2	Homo sapiens MAP kinase interacting serine/threonine kinase 2 (MKNK2), transcript variant 1, mRNA [NM_017572]	1.87327	down	1989
A_23_P35645	RBM17	Homo sapiens RNA binding motif protein 17 (RBM17), transcript variant 1, mRNA [NM_032905]	1.58116	down	1990
A_23_P90542	ZNF540	Homo sapiens zinc finger protein 540 (ZNF540), transcript variant 2, mRNA [NM_152606]	2.5414	down	1991
A_32_P179005	C2orf68	Homo sapiens chromosome 2 open reading frame 68 (C2orf68), mRNA [NM_001013649]	1.85068	down	1992
A_32_P36046	C2orf68	Homo sapiens chromosome 2 open reading frame 68 (C2orf68), mRNA [NM_001013649]	1.84641	down	1993
A_24_P924591	VEZF1	Homo sapiens vascular endothelial zinc finger 1 (VEZF1), mRNA [NM_007146]	1.8503	down	1994
A_32_P100258	FLJ37453	Homo sapiens uncharacterized LOC729614 (FLJ37453), non-coding RNA [NR_024279]	1.74794	down	1995
A_32_P118586	FAM116A	Homo sapiens family with sequence similarity 116, member A (FAM116A), mRNA [NM_152678]	1.62054	down	1996
A_32_P153889	A_32_P153889	PREDICTED: Homo sapiens hypothetical LOC100132057 (LOC100132057), miscRNA [XR_110830]	2.09548	down	1997
A_23_P212715	CBLB	Homo sapiens Cas-Br-M (murine) ecotropic retroviral transforming sequence b (CBLB), mRNA [NM_170662]	2.1289	down	1998
[truncated: 1,652 more rows]
