# Supplementary material for: The SIRT1/TP53 axis is activated upon B-cell receptor triggering via miR-132 up-regulation in chronic lymphocytic leukemia cells
Source: Oncotarget. 2015 May 11;6(22):19102–17. doi: 10.18632/oncotarget.3905 (PMC4662478; doi:10.18632/oncotarget.3905)
Supplement: Supplementary file 3 [file oncotarget-06-19102-s003.xls]

## Sheet: Table_S4
Table S2 Differentially expressed genes between immobilized anti-IgM stimulated and unstimulated M CLL cells
ProbeName	GeneSymbol	Description	Fold change ([I] vs [U])	Regulation ([I] vs [U])	Position in Heatmap
A_23_P251377	C3orf37	Homo sapiens chromosome 3 open reading frame 37 (C3orf37), transcript variant 1, mRNA [NM_001006109]	1.74609	up	1
A_23_P146576	GBGT1	Homo sapiens globoside alpha-1,3-N-acetylgalactosaminyltransferase 1 (GBGT1), mRNA [NM_021996]	1.91627	up	2
A_24_P309912	SLC12A3	Homo sapiens solute carrier family 12 (sodium/chloride transporters), member 3 (SLC12A3), transcript variant 1, mRNA [NM_000339]	1.99753	up	3
A_23_P119337	ATF5	Homo sapiens activating transcription factor 5 (ATF5), transcript variant 1, mRNA [NM_012068]	3.36366	up	4
A_23_P45786	COL9A2	Homo sapiens collagen, type IX, alpha 2 (COL9A2), mRNA [NM_001852]	1.91897	up	5
A_23_P49060	SPINT1	Homo sapiens serine peptidase inhibitor, Kunitz type 1 (SPINT1), transcript variant 1, mRNA [NM_181642]	1.84152	up	6
A_24_P227927	IL21R	Homo sapiens interleukin 21 receptor (IL21R), transcript variant 2, mRNA [NM_181078]	2.84762	up	7
A_24_P170136	A_24_P170136	GB	1.50866	up	8
A_23_P141467	CDK5R1	Homo sapiens cyclin-dependent kinase 5, regulatory subunit 1 (p35) (CDK5R1), mRNA [NM_003885]	2.36562	up	9
A_23_P161231	SFXN3	Homo sapiens sideroflexin 3 (SFXN3), mRNA [NM_030971]	1.62113	up	10
A_23_P388200	KDELC2	Homo sapiens KDEL (Lys-Asp-Glu-Leu) containing 2 (KDELC2), mRNA [NM_153705]	1.66702	up	11
A_24_P923271	A_24_P923271	major histocompatibility complex, class II, DR beta 1 [Source:HGNC Symbol;Acc:4948] [ENST00000553034]	1.74166	up	12
A_23_P104445	PIK3AP1	Homo sapiens phosphoinositide-3-kinase adaptor protein 1 (PIK3AP1), mRNA [NM_152309]	1.63207	up	13
A_23_P162486	PTPN6	Homo sapiens protein tyrosine phosphatase, non-receptor type 6 (PTPN6), transcript variant 1, mRNA [NM_002831]	1.74321	up	14
A_23_P312132	ITGAX	Homo sapiens integrin, alpha X (complement component 3 receptor 4 subunit) (ITGAX), mRNA [NM_000887]	2.13123	up	15
A_23_P476	MPZL1	Homo sapiens myelin protein zero-like 1 (MPZL1), transcript variant 1, mRNA [NM_003953]	1.52098	up	16
A_23_P27606	IL27RA	Homo sapiens interleukin 27 receptor, alpha (IL27RA), mRNA [NM_004843]	2.25242	up	17
A_24_P345123	MPZL1	Homo sapiens myelin protein zero-like 1 (MPZL1), transcript variant 1, mRNA [NM_003953]	2.16808	up	18
A_23_P33465	CRELD2	Homo sapiens cysteine-rich with EGF-like domains 2 (CRELD2), transcript variant 2, mRNA [NM_024324]	1.75609	up	19
A_23_P1280	ASCC1	Homo sapiens activating signal cointegrator 1 complex subunit 1 (ASCC1), transcript variant 3, mRNA [NM_015947]	1.96819	up	20
A_24_P160969	TP53I11	Homo sapiens tumor protein p53 inducible protein 11 (TP53I11), mRNA [NM_001076787]	2.58585	up	21
A_23_P399156	IL12RB1	Homo sapiens interleukin 12 receptor, beta 1 (IL12RB1), transcript variant 2, mRNA [NM_153701]	1.6213	up	22
A_23_P19510	HLA-DQB2	Homo sapiens major histocompatibility complex, class II, DQ beta 2 (HLA-DQB2), mRNA [NM_001198858]	2.46786	up	23
A_24_P239676	HLA-DQB1	Homo sapiens major histocompatibility complex, class II, DQ beta 1 (HLA-DQB1), transcript variant 1, mRNA [NM_002123]	2.93532	up	24
A_24_P52168	A_24_P52168	na	2.00544	up	25
A_24_P396650	RPS6KA1	Homo sapiens ribosomal protein S6 kinase, 90kDa, polypeptide 1 (RPS6KA1), transcript variant 1, mRNA [NM_002953]	1.55249	up	26
A_24_P229936	CIITA	class II, major histocompatibility complex, transactivator [Source:HGNC Symbol;Acc:7067] [ENST00000388910]	2.71376	up	27
A_24_P923807	CIITA	class II, major histocompatibility complex, transactivator [Source:HGNC Symbol;Acc:7067] [ENST00000324288]	3.34233	up	28
A_23_P113701	PDGFA	Homo sapiens platelet-derived growth factor alpha polypeptide (PDGFA), transcript variant 1, mRNA [NM_002607]	9.24346	up	29
A_23_P6344	SDF2L1	Homo sapiens stromal cell-derived factor 2-like 1 (SDF2L1), mRNA [NM_022044]	2.67272	up	30
A_23_P166306	CBS	Homo sapiens cystathionine-beta-synthase (CBS), transcript variant 1, mRNA [NM_000071]	3.63126	up	31
A_24_P333733	ATP6V0A1	Homo sapiens ATPase, H+ transporting, lysosomal V0 subunit a1 (ATP6V0A1), transcript variant 3, mRNA [NM_005177]	1.99786	up	32
A_23_P116091	DPP3	Homo sapiens dipeptidyl-peptidase 3 (DPP3), transcript variant 2, mRNA [NM_130443]	2.03854	up	33
A_23_P210690	TRIB3	Homo sapiens tribbles homolog 3 (Drosophila) (TRIB3), mRNA [NM_021158]	5.43388	up	34
A_23_P166899	DNAJB11	Homo sapiens DnaJ (Hsp40) homolog, subfamily B, member 11 (DNAJB11), mRNA [NM_016306]	2.06029	up	35
A_23_P132793	MANF	Homo sapiens mesencephalic astrocyte-derived neurotrophic factor (MANF), mRNA [NM_006010]	2.12998	up	36
A_23_P36397	CYP27B1	Homo sapiens cytochrome P450, family 27, subfamily B, polypeptide 1 (CYP27B1), nuclear gene encoding mitochondrial protein, mRNA [NM_000785]	3.43934	up	37
A_23_P11995	PRDX1	Homo sapiens peroxiredoxin 1 (PRDX1), transcript variant 1, mRNA [NM_002574]	2.66399	up	38
A_23_P99883	PDIA3	Homo sapiens protein disulfide isomerase family A, member 3 (PDIA3), mRNA [NM_005313]	1.81402	up	39
A_24_P101201	PDIA3	Homo sapiens protein disulfide isomerase family A, member 3 (PDIA3), mRNA [NM_005313]	1.73603	up	40
A_24_P270235	CCND2	Homo sapiens cyclin D2 (CCND2), mRNA [NM_001759]	5.65065	up	41
A_24_P370472	HLA-DRB4	Homo sapiens major histocompatibility complex, class II, DR beta 4 (HLA-DRB4), mRNA [NM_021983]	2.25583	up	42
A_32_P175198	ACTG1	Homo sapiens actin, gamma 1 (ACTG1), transcript variant 2, mRNA [NM_001614]	4.63002	up	43
A_23_P104318	DDIT4	Homo sapiens DNA-damage-inducible transcript 4 (DDIT4), mRNA [NM_019058]	2.35475	up	44
A_23_P147404	A_23_P147404	na	1.63298	up	45
A_23_P36521	ARF3	Homo sapiens ADP-ribosylation factor 3 (ARF3), mRNA [NM_001659]	1.76388	up	46
A_23_P145197	BYSL	Homo sapiens bystin-like (BYSL), mRNA [NM_004053]	3.28472	up	47
A_23_P379550	YARS	Homo sapiens tyrosyl-tRNA synthetase (YARS), mRNA [NM_003680]	3.16372	up	48
A_23_P67288	CALR	Homo sapiens calreticulin (CALR), mRNA [NM_004343]	2.60138	up	49
A_24_P172990	AARS	Homo sapiens alanyl-tRNA synthetase (AARS), mRNA [NM_001605]	2.66923	up	50
A_23_P164141	PSME3	Homo sapiens proteasome (prosome, macropain) activator subunit 3 (PA28 gamma; Ki) (PSME3), transcript variant 2, mRNA [NM_176863]	1.97172	up	51
A_23_P47208	BANF1	Homo sapiens barrier to autointegration factor 1 (BANF1), transcript variant 1, mRNA [NM_003860]	2.10353	up	52
A_23_P70168	TARS	Homo sapiens threonyl-tRNA synthetase (TARS), mRNA [NM_152295]	2.26726	up	53
A_32_P36884	A_32_P36884	FK506 binding protein 1C [Source:HGNC Symbol;Acc:21376] [ENST00000356170]	1.88779	up	54
A_23_P379630	SLC38A10	Homo sapiens solute carrier family 38, member 10 (SLC38A10), transcript variant 2, mRNA [NM_138570]	1.93055	up	55
A_23_P91151	SLC1A4	Homo sapiens solute carrier family 1 (glutamate/neutral amino acid transporter), member 4 (SLC1A4), transcript variant 1, mRNA [NM_003038]	3.54547	up	56
A_23_P47788	METTL1	Homo sapiens methyltransferase like 1 (METTL1), transcript variant 1, mRNA [NM_005371]	4.3729	up	57
A_23_P47790	METTL1	Homo sapiens methyltransferase like 1 (METTL1), transcript variant 1, mRNA [NM_005371]	4.30749	up	58
A_24_P925314	GM2A	Homo sapiens GM2 ganglioside activator (GM2A), transcript variant 1, mRNA [NM_000405]	3.26211	up	59
A_24_P204358	PYCR1	Homo sapiens pyrroline-5-carboxylate reductase 1 (PYCR1), transcript variant 2, mRNA [NM_153824]	6.75876	up	60
A_32_P52018	PHACTR1	Homo sapiens phosphatase and actin regulator 1 (PHACTR1), transcript variant 1, mRNA [NM_030948]	8.53218	up	61
A_23_P11309	PLXNA3	Homo sapiens plexin A3 (PLXNA3), mRNA [NM_017514]	1.69538	up	62
A_23_P70670	CD83	Homo sapiens CD83 molecule (CD83), transcript variant 1, mRNA [NM_004233]	2.58344	up	63
A_32_P151102	MSN	Homo sapiens moesin (MSN), mRNA [NM_002444]	1.79922	up	64
A_23_P63825	GOT1	Homo sapiens glutamic-oxaloacetic transaminase 1, soluble (aspartate aminotransferase 1) (GOT1), mRNA [NM_002079]	2.70404	up	65
A_23_P75811	SLC3A2	Homo sapiens solute carrier family 3 (activators of dibasic and neutral amino acid transport), member 2 (SLC3A2), transcript variant 2, mRNA [NM_001012662]	2.66701	up	66
A_23_P21134	DDIT3	Homo sapiens DNA-damage-inducible transcript 3 (DDIT3), transcript variant 5, mRNA [NM_004083]	3.0996	up	67
A_24_P686965	SH2D5	Homo sapiens SH2 domain containing 5 (SH2D5), transcript variant 1, mRNA [NM_001103161]	6.20696	up	68
A_23_P87216	SLC3A2	Homo sapiens solute carrier family 3 (activators of dibasic and neutral amino acid transport), member 2 (SLC3A2), transcript variant 2, mRNA [NM_001012662]	1.81917	up	69
A_23_P214080	EGR1	Homo sapiens early growth response 1 (EGR1), mRNA [NM_001964]	56.9935	up	70
A_24_P305541	TRIB3	Homo sapiens tribbles homolog 3 (Drosophila) (TRIB3), mRNA [NM_021158]	6.10023	up	71
A_24_P98411	HSPA5	Homo sapiens heat shock 70kDa protein 5 (glucose-regulated protein, 78kDa) (HSPA5), mRNA [NM_005347]	2.23554	up	72
A_23_P161596	FKBP2	Homo sapiens FK506 binding protein 2, 13kDa (FKBP2), transcript variant 1, mRNA [NM_004470]	1.80266	up	73
A_24_P353638	SLAMF7	Homo sapiens SLAM family member 7 (SLAMF7), mRNA [NM_021181]	12.3343	up	74
A_24_P347946	GIT1	Homo sapiens G protein-coupled receptor kinase interacting ArfGAP 1 (GIT1), transcript variant 2, mRNA [NM_014030]	2.85602	up	75
A_24_P911191	A_24_P911191	LETM1_HUMAN (O95202) Leucine zipper-EF-hand-containing transmembrane protein 1, mitochondrial precursor, partial (20%) [THC2672076]	2.05353	up	76
A_23_P25935	C14orf1	Homo sapiens chromosome 14 open reading frame 1 (C14orf1), mRNA [NM_007176]	1.63672	up	77
A_23_P95470	CD151	Homo sapiens CD151 molecule (Raph blood group) (CD151), transcript variant 1, mRNA [NM_004357]	2.34126	up	78
A_23_P14083	AMIGO2	Homo sapiens adhesion molecule with Ig-like domain 2 (AMIGO2), transcript variant 2, mRNA [NM_181847]	1.54178	up	79
A_24_P38815	TPP1	Homo sapiens tripeptidyl peptidase I (TPP1), mRNA [NM_000391]	1.5895	up	80
A_23_P206819	HSD3B7	Homo sapiens hydroxy-delta-5-steroid dehydrogenase, 3 beta- and steroid delta-isomerase 7 (HSD3B7), transcript variant 1, mRNA [NM_025193]	3.07956	up	81
A_24_P134266	BSG	Homo sapiens basigin (Ok blood group) (BSG), transcript variant 1, mRNA [NM_001728]	2.01401	up	82
A_23_P76151	NAB2	Homo sapiens NGFI-A binding protein 2 (EGR1 binding protein 2) (NAB2), mRNA [NM_005967]	2.58644	up	83
A_24_P110799	LSS	Homo sapiens lanosterol synthase (2,3-oxidosqualene-lanosterol cyclase) (LSS), transcript variant 1, mRNA [NM_002340]	2.1089	up	84
A_23_P141600	C17orf99	Homo sapiens chromosome 17 open reading frame 99 (C17orf99), mRNA [NM_001163075]	3.50387	up	85
A_23_P67864	ADCY3	Homo sapiens adenylate cyclase 3 (ADCY3), mRNA [NM_004036]	2.64287	up	86
A_24_P71373	SLC9A1	Homo sapiens solute carrier family 9 (sodium/hydrogen exchanger), member 1 (SLC9A1), mRNA [NM_003047]	2.21135	up	87
A_23_P144866	GM2A	Homo sapiens GM2 ganglioside activator (GM2A), transcript variant 1, mRNA [NM_000405]	3.39251	up	88
A_24_P114936	GM2A	Homo sapiens GM2 ganglioside activator (GM2A), transcript variant 1, mRNA [NM_000405]	3.46181	up	89
A_23_P339098	SLC35F2	Homo sapiens solute carrier family 35, member F2 (SLC35F2), mRNA [NM_017515]	1.8323	up	90
A_23_P88909	SYNGR3	Homo sapiens synaptogyrin 3 (SYNGR3), mRNA [NM_004209]	2.2712	up	91
A_23_P37535	RAB8B	Homo sapiens RAB8B, member RAS oncogene family (RAB8B), mRNA [NM_016530]	2.18436	up	92
A_23_P24260	ENTPD1	Homo sapiens ectonucleoside triphosphate diphosphohydrolase 1 (ENTPD1), transcript variant 1, mRNA [NM_001776]	3.78575	up	93
A_24_P335025	ENTPD1	Homo sapiens ectonucleoside triphosphate diphosphohydrolase 1 (ENTPD1), transcript variant 1, mRNA [NM_001776]	4.26344	up	94
A_23_P11729	ZBTB7B	Homo sapiens zinc finger and BTB domain containing 7B (ZBTB7B), mRNA [NM_015872]	1.82489	up	95
A_23_P128817	PCK2	Homo sapiens phosphoenolpyruvate carboxykinase 2 (mitochondrial) (PCK2), nuclear gene encoding mitochondrial protein, transcript variant 1, mRNA [NM_004563]	2.13885	up	96
A_24_P255082	TMEM110	Homo sapiens transmembrane protein 110 (TMEM110), mRNA [NM_198563]	2.09068	up	97
A_23_P362207	PIP4K2B	Homo sapiens phosphatidylinositol-5-phosphate 4-kinase, type II, beta (PIP4K2B), mRNA [NM_003559]	1.59797	up	98
A_23_P124486	PTPN9	Homo sapiens protein tyrosine phosphatase, non-receptor type 9 (PTPN9), mRNA [NM_002833]	2.16823	up	99
A_23_P9621	ELF4	Homo sapiens E74-like factor 4 (ets domain transcription factor) (ELF4), transcript variant 1, mRNA [NM_001421]	1.94628	up	100
A_23_P143083	TMEM214	Homo sapiens transmembrane protein 214 (TMEM214), transcript variant 1, mRNA [NM_017727]	1.97456	up	101
A_23_P206107	ULK3	Homo sapiens unc-51-like kinase 3 (C. elegans) (ULK3), mRNA [NM_001099436]	1.52858	up	102
A_23_P46936	EGR2	Homo sapiens early growth response 2 (EGR2), transcript variant 1, mRNA [NM_000399]	14.1284	up	103
A_23_P59210	CDKN1A	Homo sapiens cyclin-dependent kinase inhibitor 1A (p21, Cip1) (CDKN1A), transcript variant 1, mRNA [NM_000389]	3.95447	up	104
A_23_P83599	PRKAR1B	Homo sapiens protein kinase, cAMP-dependent, regulatory, type I, beta (PRKAR1B), transcript variant 2, mRNA [NM_002735]	2.56212	up	105
A_23_P75647	HYOU1	Homo sapiens hypoxia up-regulated 1 (HYOU1), transcript variant 1, mRNA [NM_006389]	2.64589	up	106
A_23_P53603	ATP2A2	Homo sapiens ATPase, Ca++ transporting, cardiac muscle, slow twitch 2 (ATP2A2), transcript variant a, mRNA [NM_001681]	2.67765	up	107
A_24_P141786	ATP2A2	Homo sapiens ATPase, Ca++ transporting, cardiac muscle, slow twitch 2 (ATP2A2), transcript variant a, mRNA [NM_001681]	2.83297	up	108
A_23_P86330	IER5	Homo sapiens immediate early response 5 (IER5), mRNA [NM_016545]	1.98505	up	109
A_24_P178167	A_24_P178167	na	4.54031	up	110
A_23_P165136	LRRC25	Homo sapiens leucine rich repeat containing 25 (LRRC25), mRNA [NM_145256]	4.01192	up	111
A_23_P257704	HSPB1	Homo sapiens heat shock 27kDa protein 1 (HSPB1), mRNA [NM_001540]	2.64528	up	112
A_24_P86537	HSPB1	Homo sapiens heat shock 27kDa protein 1 (HSPB1), mRNA [NM_001540]	2.84693	up	113
A_32_P76247	HSPB1	Homo sapiens heat shock 27kDa protein 1 (HSPB1), mRNA [NM_001540]	2.87887	up	114
A_23_P103476	UBIAD1	Homo sapiens UbiA prenyltransferase domain containing 1 (UBIAD1), mRNA [NM_013319]	1.59003	up	115
A_23_P78771	NUCB1	Homo sapiens nucleobindin 1 (NUCB1), mRNA [NM_006184]	1.73896	up	116
A_24_P79750	AKR1A1	Homo sapiens aldo-keto reductase family 1, member A1 (aldehyde reductase) (AKR1A1), transcript variant 1, mRNA [NM_006066]	1.62032	up	117
A_23_P24444	DHCR7	Homo sapiens 7-dehydrocholesterol reductase (DHCR7), transcript variant 1, mRNA [NM_001360]	2.86746	up	118
A_23_P502915	WDR1	Homo sapiens WD repeat domain 1 (WDR1), transcript variant 1, mRNA [NM_017491]	1.61927	up	119
A_24_P169258	TBCD	Homo sapiens tubulin folding cofactor D (TBCD), mRNA [NM_005993]	1.97587	up	120
A_23_P31006	HLA-DRB5	Homo sapiens major histocompatibility complex, class II, DR beta 5 (HLA-DRB5), mRNA [NM_002125]	2.89135	up	121
A_24_P343233	HLA-DRB1	Homo sapiens major histocompatibility complex, class II, DR beta 1 (HLA-DRB1), transcript variant 1, mRNA [NM_002124]	2.53101	up	122
A_24_P79755	AKR1A1	Homo sapiens aldo-keto reductase family 1, member A1 (aldehyde reductase) (AKR1A1), transcript variant 1, mRNA [NM_006066]	1.65626	up	123
A_23_P29303	RRP7A	Homo sapiens ribosomal RNA processing 7 homolog A (S. cerevisiae) (RRP7A), mRNA [NM_015703]	1.58205	up	124
A_23_P129246	PLEKHO2	Homo sapiens pleckstrin homology domain containing, family O member 2 (PLEKHO2), transcript variant 1, mRNA [NM_025201]	1.57051	up	125
A_24_P89708	IMPDH1	Homo sapiens IMP (inosine 5'-monophosphate) dehydrogenase 1 (IMPDH1), transcript variant 1, mRNA [NM_000883]	2.39667	up	126
A_24_P126557	RAVER1	Homo sapiens ribonucleoprotein, PTB-binding 1 (RAVER1), mRNA [NM_133452]	1.99243	up	127
A_24_P305662	TRMT2A	Homo sapiens TRM2 tRNA methyltransferase 2 homolog A (S. cerevisiae) (TRMT2A), transcript variant 1, mRNA [NM_022727]	1.91489	up	128
A_23_P138835	CAPN1	Homo sapiens calpain 1, (mu/I) large subunit (CAPN1), transcript variant 2, mRNA [NM_005186]	1.90979	up	129
A_24_P6083	CHCHD10	Homo sapiens coiled-coil-helix-coiled-coil-helix domain containing 10 (CHCHD10), mRNA [NM_213720]	1.74221	up	130
A_23_P95330	ZDHHC9	Homo sapiens zinc finger, DHHC-type containing 9 (ZDHHC9), transcript variant 1, mRNA [NM_016032]	1.53789	up	131
A_24_P377394	TRIM26	Homo sapiens tripartite motif containing 26 (TRIM26), transcript variant 1, mRNA [NM_003449]	1.63476	up	132
A_23_P388027	CRY2	Homo sapiens cryptochrome 2 (photolyase-like) (CRY2), transcript variant 1, mRNA [NM_021117]	1.80699	up	133
A_24_P49514	PLEKHM1	Homo sapiens pleckstrin homology domain containing, family M (with RUN domain) member 1 (PLEKHM1), transcript variant 1, mRNA [NM_014798]	1.59277	up	134
A_23_P216225	EGR3	Homo sapiens early growth response 3 (EGR3), transcript variant 1, mRNA [NM_004430]	13.8741	up	135
A_23_P108842	DUSP2	Homo sapiens dual specificity phosphatase 2 (DUSP2), mRNA [NM_004418]	4.69799	up	136
A_24_P37409	DUSP2	Homo sapiens dual specificity phosphatase 2 (DUSP2), mRNA [NM_004418]	6.01395	up	137
A_24_P853366	A_24_P853366	na	1.9935	up	138
A_24_P99216	LRP10	Homo sapiens low density lipoprotein receptor-related protein 10 (LRP10), mRNA [NM_014045]	1.98905	up	139
A_23_P92202	GMPPB	Homo sapiens GDP-mannose pyrophosphorylase B (GMPPB), transcript variant 2, mRNA [NM_021971]	2.2495	up	140
A_24_P389038	WDR46	Homo sapiens WD repeat domain 46 (WDR46), transcript variant 1, mRNA [NM_005452]	1.57479	up	141
A_23_P144896	PDLIM7	Homo sapiens PDZ and LIM domain 7 (enigma) (PDLIM7), transcript variant 1, mRNA [NM_005451]	2.34401	up	142
A_24_P347854	SYNGR2	Homo sapiens synaptogyrin 2 (SYNGR2), mRNA [NM_004710]	2.12266	up	143
A_23_P59602	MIOS	Homo sapiens missing oocyte, meiosis regulator, homolog (Drosophila) (MIOS), mRNA [NM_019005]	1.54099	up	144
A_24_P68585	SHC1	Homo sapiens SHC (Src homology 2 domain containing) transforming protein 1 (SHC1), transcript variant 1, mRNA [NM_183001]	1.81163	up	145
A_24_P89457	CDKN1A	Homo sapiens cyclin-dependent kinase inhibitor 1A (p21, Cip1) (CDKN1A), transcript variant 2, mRNA [NM_078467]	4.98675	up	146
A_24_P936779	PLCB2	Homo sapiens phospholipase C, beta 2, mRNA (cDNA clone IMAGE:3446252), complete cds. [BC009009]	1.61841	up	147
A_23_P323563	PLEKHG2	Homo sapiens pleckstrin homology domain containing, family G (with RhoGef domain) member 2 (PLEKHG2), mRNA [NM_022835]	2.1034	up	148
A_23_P56197	CRLF1	Homo sapiens cytokine receptor-like factor 1 (CRLF1), mRNA [NM_004750]	1.58512	up	149
A_24_P97849	DBN1	Homo sapiens drebrin 1 (DBN1), transcript variant 2, mRNA [NM_080881]	1.87901	up	150
A_23_P306867	NR4A3	Homo sapiens nuclear receptor subfamily 4, group A, member 3 (NR4A3), transcript variant 4, mRNA [NM_173199]	5.18902	up	151
A_23_P45475	GLA	Homo sapiens galactosidase, alpha (GLA), mRNA [NM_000169]	2.55313	up	152
A_23_P398566	NR4A3	Homo sapiens nuclear receptor subfamily 4, group A, member 3 (NR4A3), transcript variant 3, mRNA [NM_173200]	8.77244	up	153
A_24_P22050	RAB20	Homo sapiens RAB20, member RAS oncogene family (RAB20), mRNA [NM_017817]	4.08605	up	154
A_23_P49610	MIR22HG	Homo sapiens MIR22 host gene (non-protein coding) (MIR22HG), transcript variant 1, non-coding RNA [NR_028502]	2.49271	up	155
A_23_P134935	DUSP4	Homo sapiens dual specificity phosphatase 4 (DUSP4), transcript variant 1, mRNA [NM_001394]	6.35579	up	156
A_32_P87703	MAT2A	Homo sapiens methionine adenosyltransferase II, alpha (MAT2A), mRNA [NM_005911]	1.5834	up	157
A_23_P32233	KLF4	Homo sapiens Kruppel-like factor 4 (gut) (KLF4), mRNA [NM_004235]	5.26903	up	158
A_32_P89073	SAMD1	Homo sapiens sterile alpha motif domain containing 1 (SAMD1), mRNA [NM_138352]	2.19886	up	159
A_24_P915361	A_24_P915361	Homo sapiens full length insert cDNA clone ZE08A03. [AF086536]	2.29195	up	160
A_32_P72394	PRKAR1B	Homo sapiens protein kinase, cAMP-dependent, regulatory, type I, beta (PRKAR1B), transcript variant 2, mRNA [NM_002735]	2.24556	up	161
A_23_P156562	CRIP3	Homo sapiens cysteine-rich protein 3 (CRIP3), mRNA [NM_206922]	2.09854	up	162
A_23_P161125	MOV10	Homo sapiens Mov10, Moloney leukemia virus 10, homolog (mouse) (MOV10), transcript variant 1, mRNA [NM_020963]	1.65311	up	163
A_23_P310	MARCKSL1	Homo sapiens MARCKS-like 1 (MARCKSL1), mRNA [NM_023009]	1.53292	up	164
A_32_P158272	MACC1	Homo sapiens metastasis associated in colon cancer 1 (MACC1), mRNA [NM_182762]	1.65224	up	165
A_23_P129209	IDH2	Homo sapiens isocitrate dehydrogenase 2 (NADP+), mitochondrial (IDH2), nuclear gene encoding mitochondrial protein, mRNA [NM_002168]	1.5618	up	166
A_23_P103720	AGMAT	Homo sapiens agmatine ureohydrolase (agmatinase) (AGMAT), mRNA [NM_024758]	1.83235	up	167
A_23_P23625	ACAP3	Homo sapiens ArfGAP with coiled-coil, ankyrin repeat and PH domains 3 (ACAP3), mRNA [NM_030649]	1.6234	up	168
A_23_P133263	HMGCS1	Homo sapiens 3-hydroxy-3-methylglutaryl-CoA synthase 1 (soluble) (HMGCS1), transcript variant 2, mRNA [NM_002130]	2.70086	up	169
A_24_P63522	HMGCS1	Homo sapiens 3-hydroxy-3-methylglutaryl-CoA synthase 1 (soluble) (HMGCS1), transcript variant 2, mRNA [NM_002130]	2.53693	up	170
A_23_P71319	FDFT1	Homo sapiens farnesyl-diphosphate farnesyltransferase 1 (FDFT1), mRNA [NM_004462]	1.84251	up	171
A_23_P350059	PFN1P2	Homo sapiens profilin 1 pseudogene 2 (PFN1P2), non-coding RNA [NR_003242]	1.54086	up	172
A_32_P186889	TPM3	Homo sapiens tropomyosin 3 (TPM3), transcript variant 3, mRNA [NM_001043352]	1.59598	up	173
A_23_P81912	TUBB	Homo sapiens tubulin, beta class I (TUBB), mRNA [NM_178014]	2.04042	up	174
A_32_P78528	TUBB	Homo sapiens tubulin, beta class I (TUBB), mRNA [NM_178014]	1.89327	up	175
A_23_P216966	PTGS1	Homo sapiens prostaglandin-endoperoxide synthase 1 (prostaglandin G/H synthase and cyclooxygenase) (PTGS1), transcript variant 1, mRNA [NM_000962]	4.64248	up	176
A_24_P64167	PTGS1	Homo sapiens prostaglandin-endoperoxide synthase 1 (prostaglandin G/H synthase and cyclooxygenase) (PTGS1), transcript variant 1, mRNA [NM_000962]	2.20421	up	177
A_23_P16252	KLK1	Homo sapiens kallikrein 1 (KLK1), mRNA [NM_002257]	5.81323	up	178
A_23_P887	IKBKE	Homo sapiens inhibitor of kappa light polypeptide gene enhancer in B-cells, kinase epsilon (IKBKE), transcript variant 1, mRNA [NM_014002]	1.7168	up	179
A_24_P944253	KLHL6	Homo sapiens kelch-like 6 (Drosophila) (KLHL6), mRNA [NM_130446]	1.5635	up	180
A_23_P30913	HLA-DPA1	Homo sapiens major histocompatibility complex, class II, DP alpha 1 (HLA-DPA1), transcript variant 1, mRNA [NM_033554]	1.98341	up	181
A_23_P86931	SLC37A2	Homo sapiens solute carrier family 37 (glycerol-3-phosphate transporter), member 2 (SLC37A2), transcript variant 1, mRNA [NM_198277]	2.66812	up	182
A_24_P354800	HLA-DOA	Homo sapiens major histocompatibility complex, class II, DO alpha (HLA-DOA), mRNA [NM_002119]	1.75472	up	183
A_32_P87697	HLA-DRA	Homo sapiens major histocompatibility complex, class II, DR alpha (HLA-DRA), mRNA [NM_019111]	2.19863	up	184
A_23_P107701	ERCC1	Homo sapiens excision repair cross-complementing rodent repair deficiency, complementation group 1 (includes overlapping antisense sequence) (ERCC1), transcript variant 2, mRNA [NM_001983]	1.58054	up	185
A_23_P157215	BZW2	Homo sapiens basic leucine zipper and W2 domains 2 (BZW2), transcript variant 2, mRNA [NM_014038]	1.94787	up	186
A_23_P43800	BOP1	Homo sapiens block of proliferation 1 (BOP1), mRNA [NM_015201]	2.8717	up	187
A_23_P321920	CCL3L3	Homo sapiens chemokine (C-C motif) ligand 3-like 3 (CCL3L3), mRNA [NM_001001437]	10.6421	up	188
A_23_P373017	CCL3	Homo sapiens mRNA for pLD78 peptide, complete cds. [D00044]	8.93225	up	189
A_23_P630	MSTO1	Homo sapiens misato homolog 1 (Drosophila) (MSTO1), mRNA [NM_018116]	1.70579	up	190
A_23_P65651	WARS	Homo sapiens tryptophanyl-tRNA synthetase (WARS), transcript variant 1, mRNA [NM_004184]	4.1443	up	191
A_23_P55998	SLC1A5	Homo sapiens solute carrier family 1 (neutral amino acid transporter), member 5 (SLC1A5), transcript variant 1, mRNA [NM_005628]	4.52151	up	192
A_24_P335620	SLC7A5	Homo sapiens solute carrier family 7 (amino acid transporter light chain, L system), member 5 (SLC7A5), mRNA [NM_003486]	9.20807	up	193
A_23_P120845	XBP1	Homo sapiens X-box binding protein 1 (XBP1), transcript variant 1, mRNA [NM_005080]	1.97917	up	194
A_23_P69310	CCRL2	Homo sapiens chemokine (C-C motif) receptor-like 2 (CCRL2), transcript variant 1, mRNA [NM_003965]	4.63708	up	195
A_23_P120316	MTHFD2	Homo sapiens methylenetetrahydrofolate dehydrogenase (NADP+ dependent) 2, methenyltetrahydrofolate cyclohydrolase (MTHFD2), nuclear gene encoding mitochondrial protein, transcript variant 1, mRNA [NM_006636]	4.30372	up	196
A_23_P59950	SLC39A14	Homo sapiens solute carrier family 39 (zinc transporter), member 14 (SLC39A14), transcript variant 2, mRNA [NM_015359]	2.15226	up	197
A_24_P330684	ABAT	Homo sapiens 4-aminobutyrate aminotransferase (ABAT), nuclear gene encoding mitochondrial protein, transcript variant 2, mRNA [NM_000663]	1.65081	up	198
A_23_P160720	BATF3	Homo sapiens basic leucine zipper transcription factor, ATF-like 3 (BATF3), mRNA [NM_018664]	3.04221	up	199
A_23_P385034	E2F3	Homo sapiens E2F transcription factor 3 (E2F3), transcript variant 1, mRNA [NM_001949]	1.57907	up	200
A_32_P143245	CENPW	Homo sapiens centromere protein W (CENPW), mRNA [NM_001012507]	1.81555	up	201
A_23_P259641	EZH2	Homo sapiens enhancer of zeste homolog 2 (Drosophila) (EZH2), transcript variant 1, mRNA [NM_004456]	1.59545	up	202
A_24_P295609	FUT4	Homo sapiens fucosyltransferase 4 (alpha (1,3) fucosyltransferase, myeloid-specific) (FUT4), mRNA [NM_002033]	1.75434	up	203
A_32_P64598	A_32_P64598	na	2.75484	up	204
A_24_P203000	IL2RB	Homo sapiens interleukin 2 receptor, beta (IL2RB), mRNA [NM_000878]	4.35442	up	205
A_32_P151191	A_32_P151191	AL576526 Homo sapiens PLACENTA COT 25-NORMALIZED Homo sapiens cDNA clone CS0DI076YA02 3-PRIME, mRNA sequence [AL576526]	2.05826	up	206
A_23_P500271	IRF5	Homo sapiens interferon regulatory factor 5 (IRF5), transcript variant 3, mRNA [NM_001098627]	1.70571	up	207
A_23_P80032	E2F1	Homo sapiens E2F transcription factor 1 (E2F1), mRNA [NM_005225]	1.65236	up	208
A_23_P1523	RHOD	Homo sapiens ras homolog gene family, member D (RHOD), mRNA [NM_014578]	1.73269	up	209
A_32_P217261	LOC100509498	PREDICTED: Homo sapiens hypothetical LOC100509498 (LOC100509498), miscRNA [XR_111605]	1.60756	up	210
A_23_P71148	BLVRA	Homo sapiens biliverdin reductase A (BLVRA), mRNA [NM_000712]	1.62777	up	211
A_24_P48539	SIGLEC5	Homo sapiens sialic acid binding Ig-like lectin 5 (SIGLEC5), mRNA [NM_003830]	1.79022	up	212
A_32_P162250	ARHGAP18	Homo sapiens Rho GTPase activating protein 18 (ARHGAP18), mRNA [NM_033515]	2.52997	up	213
A_32_P17163	ARHGAP18	Rho GTPase activating protein 18 [Source:HGNC Symbol;Acc:21035] [ENST00000368149]	2.02952	up	214
A_23_P112241	DNAJB5	Homo sapiens DnaJ (Hsp40) homolog, subfamily B, member 5 (DNAJB5), transcript variant 3, mRNA [NM_012266]	3.77829	up	215
A_23_P10135	NKIRAS2	Homo sapiens NFKB inhibitor interacting Ras-like 2 (NKIRAS2), transcript variant 1, mRNA [NM_001001349]	1.5311	up	216
A_23_P13873	MLF2	Homo sapiens myeloid leukemia factor 2 (MLF2), transcript variant 1, mRNA [NM_005439]	1.84854	up	217
A_23_P71146	POLD2	Homo sapiens polymerase (DNA directed), delta 2, regulatory subunit 50kDa (POLD2), transcript variant 2, mRNA [NM_006230]	1.84609	up	218
A_23_P32052	SURF4	Homo sapiens surfeit 4 (SURF4), mRNA [NM_033161]	1.6744	up	219
A_23_P68665	ADRM1	Homo sapiens adhesion regulating molecule 1 (ADRM1), transcript variant 1, mRNA [NM_007002]	1.6632	up	220
A_24_P305597	ADRM1	Homo sapiens adhesion regulating molecule 1 (ADRM1), transcript variant 1, mRNA [NM_007002]	1.62709	up	221
A_23_P254340	RPN1	Homo sapiens ribophorin I (RPN1), mRNA [NM_002950]	1.57493	up	222
A_23_P163458	EHD4	Homo sapiens EH-domain containing 4 (EHD4), mRNA [NM_139265]	1.82055	up	223
A_23_P9756	PUF60	Homo sapiens poly-U binding splicing factor 60KDa (PUF60), transcript variant 2, mRNA [NM_014281]	1.5617	up	224
A_23_P133694	SLC29A1	Homo sapiens solute carrier family 29 (nucleoside transporters), member 1 (SLC29A1), nuclear gene encoding mitochondrial protein, transcript variant 1, mRNA [NM_001078177]	2.19095	up	225
A_23_P54477	NOP10	Homo sapiens NOP10 ribonucleoprotein homolog (yeast) (NOP10), mRNA [NM_018648]	1.6033	up	226
A_23_P83045	VCP	Homo sapiens valosin containing protein (VCP), mRNA [NM_007126]	1.50869	up	227
A_23_P88963	ALDOA	Homo sapiens aldolase A, fructose-bisphosphate (ALDOA), transcript variant 1, mRNA [NM_000034]	1.6839	up	228
A_24_P204144	A_24_P204144	na	1.60704	up	229
A_23_P130619	STXBP2	Homo sapiens syntaxin binding protein 2 (STXBP2), transcript variant 1, mRNA [NM_006949]	1.74408	up	230
A_23_P35820	CFL1	Homo sapiens cofilin 1 (non-muscle) (CFL1), mRNA [NM_005507]	2.22516	up	231
A_23_P64954	USP5	Homo sapiens ubiquitin specific peptidase 5 (isopeptidase T) (USP5), transcript variant 2, mRNA [NM_003481]	2.12602	up	232
A_24_P399622	COPE	Homo sapiens coatomer protein complex, subunit epsilon (COPE), transcript variant 3, mRNA [NM_199444]	1.71441	up	233
A_23_P83624	COTL1	Homo sapiens coactosin-like 1 (Dictyostelium) (COTL1), mRNA [NM_021149]	1.76774	up	234
A_23_P397055	CHPF2	Homo sapiens chondroitin polymerizing factor 2 (CHPF2), mRNA [NM_019015]	1.61175	up	235
A_24_P344251	ITGAX	Homo sapiens integrin, alpha X (complement component 3 receptor 4 subunit) (ITGAX), mRNA [NM_000887]	2.12926	up	236
A_23_P125348	TRAPPC1	Homo sapiens trafficking protein particle complex 1 (TRAPPC1), transcript variant 1, mRNA [NM_021210]	1.63599	up	237
A_23_P74359	CSRP1	Homo sapiens cysteine and glycine-rich protein 1 (CSRP1), transcript variant 1, mRNA [NM_004078]	1.68235	up	238
A_23_P213344	DIAPH1	Homo sapiens diaphanous homolog 1 (Drosophila) (DIAPH1), transcript variant 1, mRNA [NM_005219]	1.66608	up	239
A_23_P303891	LCE1C	Homo sapiens late cornified envelope 1C (LCE1C), mRNA [NM_178351]	1.66911	up	240
A_23_P208551	LPHN1	Homo sapiens latrophilin 1 (LPHN1), transcript variant 1, mRNA [NM_001008701]	1.75279	up	241
A_23_P404685	LCE1A	Homo sapiens late cornified envelope 1A (LCE1A), mRNA [NM_178348]	2.06471	up	242
A_23_P30495	HMGCR	Homo sapiens 3-hydroxy-3-methylglutaryl-CoA reductase (HMGCR), transcript variant 1, mRNA [NM_000859]	2.07551	up	243
A_23_P152125	MVD	Homo sapiens mevalonate (diphospho) decarboxylase (MVD), mRNA [NM_002461]	1.73544	up	244
A_24_P106145	WDR1	Homo sapiens WD repeat domain 1 (WDR1), transcript variant 1, mRNA [NM_017491]	1.72631	up	245
A_23_P210361	SLC17A9	Homo sapiens solute carrier family 17, member 9 (SLC17A9), mRNA [NM_022082]	3.40182	up	246
A_24_P130041	CYP51A1	Homo sapiens cytochrome P450, family 51, subfamily A, polypeptide 1 (CYP51A1), transcript variant 1, mRNA [NM_000786]	3.09518	up	247
A_32_P98979	LRP8	Homo sapiens low density lipoprotein receptor-related protein 8, apolipoprotein e receptor (LRP8), transcript variant 1, mRNA [NM_004631]	3.64793	up	248
A_23_P216610	SUSD1	Homo sapiens sushi domain containing 1 (SUSD1), mRNA [NM_022486]	7.35006	up	249
A_24_P83738	ASTN2	Homo sapiens astrotactin 2 (ASTN2), transcript variant 4, mRNA [NM_198188]	1.96252	up	250
A_23_P135769	ACTB	Homo sapiens actin, beta (ACTB), mRNA [NM_001101]	4.71153	up	251
A_23_P8108	HLA-DQB1	Homo sapiens major histocompatibility complex, class II, DQ beta 1 (HLA-DQB1), transcript variant 3, mRNA [NM_001243962]	2.40124	up	252
A_32_P137939	ACTB	Homo sapiens actin, beta (ACTB), mRNA [NM_001101]	3.64338	up	253
A_24_P278747	CCND2	Homo sapiens cyclin D2 (CCND2), mRNA [NM_001759]	2.49649	up	254
A_24_P509893	LOC158402	Homo sapiens cDNA FLJ31796 fis, clone NT2RI2008841. [AK056358]	5.98079	up	255
A_32_P106512	A_32_P106512	na	6.73453	up	256
A_23_P106887	FUS	Homo sapiens fused in sarcoma (FUS), transcript variant 1, mRNA [NM_004960]	1.70344	up	257
A_23_P414252	SNX8	Homo sapiens cDNA, FLJ96764, highly similar to Homo sapiens sorting nexin 8 (SNX8), mRNA. [AK315670]	2.46113	up	258
A_24_P266880	UBC	Homo sapiens ubiquitin C (UBC), mRNA [NM_021009]	1.53627	up	259
A_24_P416059	MAN2C1	Homo sapiens mannosidase, alpha, class 2C, member 1 (MAN2C1), mRNA [NM_006715]	1.62293	up	260
A_23_P358957	CAMKK2	Homo sapiens calcium/calmodulin-dependent protein kinase kinase 2, beta (CAMKK2), transcript variant 1, mRNA [NM_006549]	1.74124	up	261
A_23_P130194	PYCR1	Homo sapiens pyrroline-5-carboxylate reductase 1 (PYCR1), transcript variant 1, mRNA [NM_006907]	7.40802	up	262
A_24_P826046	LOC100506190	Homo sapiens uncharacterized LOC100506190 (LOC100506190), non-coding RNA [NR_038955]	6.83608	up	263
A_32_P95147	LOC100506190	Homo sapiens, clone IMAGE:3851018, mRNA. [BC038559]	5.53202	up	264
A_24_P734060	LOC284454	Homo sapiens uncharacterized LOC284454 (LOC284454), non-coding RNA [NR_036515]	2.00711	up	265
A_23_P217068	RPL12	Homo sapiens ribosomal protein L12 (RPL12), mRNA [NM_000976]	1.65666	up	266
A_23_P320290	ZNF827	Homo sapiens zinc finger protein 827 (ZNF827), mRNA [NM_178835]	1.80587	up	267
A_24_P304449	MLEC	Homo sapiens malectin (MLEC), mRNA [NM_014730]	1.7811	up	268
A_23_P329112	JAK3	Homo sapiens Janus kinase 3 (JAK3), mRNA [NM_000215]	1.94558	up	269
A_23_P42331	HMGA1	Homo sapiens high mobility group AT-hook 1 (HMGA1), transcript variant 3, mRNA [NM_145901]	1.99596	up	270
A_23_P115036	IPO13	Homo sapiens importin 13 (IPO13), mRNA [NM_014652]	1.7759	up	271
A_24_P187993	ELMO2	Homo sapiens engulfment and cell motility 2 (ELMO2), transcript variant 2, mRNA [NM_182764]	1.86606	up	272
A_24_P941845	GMPPB	GDP-mannose pyrophosphorylase B [Source:HGNC Symbol;Acc:22932] [ENST00000308375]	1.95572	up	273
A_23_P34757	GPATCH2	Homo sapiens G patch domain containing 2 (GPATCH2), mRNA [NM_018040]	1.50591	up	274
A_24_P250964	PEA15	Homo sapiens phosphoprotein enriched in astrocytes 15 (PEA15), mRNA [NM_003768]	2.0902	up	275
A_23_P69853	RELL2	Homo sapiens RELT-like 2 (RELL2), transcript variant 1, mRNA [NM_173828]	1.69425	up	276
A_24_P157698	RELL2	Homo sapiens RELT-like 2 (RELL2), transcript variant 1, mRNA [NM_173828]	1.5364	up	277
A_32_P32179	KIAA0889	Homo sapiens cDNA FLJ32494 fis, clone SKNSH2000151. [AK057056]	1.61598	up	278
A_23_P100632	HN1	Homo sapiens hematological and neurological expressed 1 (HN1), transcript variant 3, mRNA [NM_001002033]	1.67726	up	279
A_23_P52939	SLC43A1	Homo sapiens solute carrier family 43, member 1 (SLC43A1), transcript variant 1, mRNA [NM_003627]	1.80897	up	280
A_23_P5983	PLTP	Homo sapiens phospholipid transfer protein (PLTP), transcript variant 1, mRNA [NM_006227]	2.2409	up	281
A_23_P102122	ARPC2	Homo sapiens actin related protein 2/3 complex, subunit 2, 34kDa (ARPC2), transcript variant 1, mRNA [NM_152862]	1.69733	up	282
A_24_P852756	HLA-DQA2	Homo sapiens major histocompatibility complex, class II, DQ alpha 2 (HLA-DQA2), mRNA [NM_020056]	2.72173	up	283
A_24_P282434	PTPRJ	Homo sapiens protein tyrosine phosphatase, receptor type, J (PTPRJ), transcript variant 1, mRNA [NM_002843]	1.50863	up	284
A_23_P30900	A_23_P30900	Uncharacterized protein [Source:UniProtKB/TrEMBL;Acc:E7ET45] [ENST00000552745]	2.86208	up	285
A_23_P44993	TALDO1	Homo sapiens transaldolase 1 (TALDO1), mRNA [NM_006755]	1.63438	up	286
A_23_P320113	SRXN1	Homo sapiens sulfiredoxin 1 (SRXN1), mRNA [NM_080725]	2.79363	up	287
A_23_P78108	ALDOC	Homo sapiens aldolase C, fructose-bisphosphate (ALDOC), mRNA [NM_005165]	2.09791	up	288
A_23_P145336	A_23_P145336	major histocompatibility complex, class II, DR beta 3 [Source:HGNC Symbol;Acc:4951] [ENST00000307137]	2.78932	up	289
A_24_P845223	A_24_P845223	Human lymphocyte antigen (DRw8) mRNA. [M27126]	2.38329	up	290
A_24_P402222	HLA-DRB3	Homo sapiens major histocompatibility complex, class II, DR beta 3 (HLA-DRB3), mRNA [NM_022555]	2.57835	up	291
A_23_P37514	C15orf39	Homo sapiens chromosome 15 open reading frame 39 (C15orf39), mRNA [NM_015492]	1.92892	up	292
A_24_P367752	NDST1	Homo sapiens N-deacetylase/N-sulfotransferase (heparan glucosaminyl) 1, mRNA (cDNA clone MGC:9410 IMAGE:3882074), complete cds. [BC012888]	1.79038	up	293
A_32_P116881	RPLP0	Homo sapiens ribosomal protein, large, P0 (RPLP0), transcript variant 2, mRNA [NM_053275]	1.61917	up	294
A_23_P124417	BUB1	Homo sapiens budding uninhibited by benzimidazoles 1 homolog (yeast) (BUB1), mRNA [NM_004336]	2.90108	up	295
A_23_P207564	CCL4	Homo sapiens chemokine (C-C motif) ligand 4 (CCL4), transcript variant 1, mRNA [NM_002984]	6.88838	up	296
A_23_P214907	MTHFD1L	Homo sapiens methylenetetrahydrofolate dehydrogenase (NADP+ dependent) 1-like (MTHFD1L), nuclear gene encoding mitochondrial protein, transcript variant 2, mRNA [NM_015440]	4.71275	up	297
A_23_P214908	MTHFD1L	Homo sapiens methylenetetrahydrofolate dehydrogenase (NADP+ dependent) 1-like (MTHFD1L), nuclear gene encoding mitochondrial protein, transcript variant 4, mRNA [NM_001242769]	5.08879	up	298
A_23_P258964	IARS	Homo sapiens isoleucyl-tRNA synthetase (IARS), transcript variant long, mRNA [NM_013417]	2.67156	up	299
A_23_P49972	CDC6	Homo sapiens cell division cycle 6 homolog (S. cerevisiae) (CDC6), mRNA [NM_001254]	2.0364	up	300
A_32_P215938	GPSM1	Homo sapiens G-protein signaling modulator 1 (GPSM1), transcript variant 1, mRNA [NM_001145638]	3.36708	up	301
A_23_P133691	RRAGD	Homo sapiens Ras-related GTP binding D (RRAGD), mRNA [NM_021244]	5.91435	up	302
A_23_P119141	KEAP1	Homo sapiens kelch-like ECH-associated protein 1 (KEAP1), transcript variant 1, mRNA [NM_203500]	1.82654	up	303
A_23_P60248	TXN	Homo sapiens thioredoxin (TXN), transcript variant 1, mRNA [NM_003329]	3.20077	up	304
A_24_P175519	TXN	Homo sapiens thioredoxin (TXN), transcript variant 1, mRNA [NM_003329]	3.04653	up	305
A_23_P34915	ATF3	Homo sapiens activating transcription factor 3 (ATF3), transcript variant 4, mRNA [NM_001040619]	4.004	up	306
A_24_P33895	ATF3	Homo sapiens activating transcription factor 3 (ATF3), transcript variant 4, mRNA [NM_001040619]	4.35098	up	307
A_23_P203299	RCN1	Homo sapiens reticulocalbin 1, EF-hand calcium binding domain (RCN1), mRNA [NM_002901]	3.63876	up	308
A_24_P170874	A_24_P170874	Homo sapiens cDNA clone IMAGE:2960340. [BC013295]	2.43219	up	309
A_23_P215956	MYC	Homo sapiens v-myc myelocytomatosis viral oncogene homolog (avian) (MYC), mRNA [NM_002467]	8.77593	up	310
A_23_P399501	PKM2	Homo sapiens pyruvate kinase, muscle (PKM2), transcript variant 2, mRNA [NM_182470]	2.54857	up	311
A_32_P147241	PKM2	Homo sapiens pyruvate kinase, muscle (PKM2), transcript variant 2, mRNA [NM_182470]	2.86875	up	312
A_23_P81805	VEGFA	Homo sapiens vascular endothelial growth factor A (VEGFA), transcript variant 1, mRNA [NM_001025366]	4.97566	up	313
A_23_P40718	PARVB	Homo sapiens parvin, beta (PARVB), transcript variant 1, mRNA [NM_001003828]	2.71296	up	314
A_24_P38363	MYC	Homo sapiens v-myc myelocytomatosis viral oncogene homolog (avian) (MYC), mRNA [NM_002467]	8.67358	up	315
A_23_P13899	GAPDH	Homo sapiens glyceraldehyde-3-phosphate dehydrogenase (GAPDH), mRNA [NM_002046]	2.64553	up	316
A_24_P631993	A_24_P631993	na	2.46613	up	317
A_24_P127828	VCP	Homo sapiens valosin containing protein (VCP), mRNA [NM_007126]	1.71089	up	318
A_24_P319715	PDIA6	Homo sapiens protein disulfide isomerase family A, member 6 (PDIA6), mRNA [NM_005742]	2.09914	up	319
A_23_P100788	STAT5B	Homo sapiens signal transducer and activator of transcription 5B (STAT5B), mRNA [NM_012448]	1.53795	up	320
A_24_P12401	VEGFA	Homo sapiens vascular endothelial growth factor A (VEGFA), transcript variant 1, mRNA [NM_001025366]	4.0188	up	321
A_24_P390793	EIF4A1	Homo sapiens eukaryotic translation initiation factor 4A1 (EIF4A1), transcript variant 1, mRNA [NM_001416]	1.96269	up	322
A_23_P207068	USP22	Homo sapiens ubiquitin specific peptidase 22 (USP22), mRNA [NM_015276]	2.44173	up	323
A_24_P105501	ENO1	Homo sapiens enolase 1, (alpha) (ENO1), transcript variant 1, mRNA [NM_001428]	2.08168	up	324
A_24_P411121	TNFRSF18	Homo sapiens tumor necrosis factor receptor superfamily, member 18 (TNFRSF18), transcript variant 2, mRNA [NM_148901]	4.12614	up	325
A_24_P253723	MIR22HG	Homo sapiens MIR22 host gene (non-protein coding) (MIR22HG), transcript variant 1, non-coding RNA [NR_028502]	1.66168	up	326
A_23_P51718	PABPC4	Homo sapiens poly(A) binding protein, cytoplasmic 4 (inducible form) (PABPC4), transcript variant 2, mRNA [NM_003819]	1.77562	up	327
A_23_P126426	DPH2	Homo sapiens DPH2 homolog (S. cerevisiae) (DPH2), transcript variant 1, mRNA [NM_001384]	1.59337	up	328
A_24_P393844	DPH2	Homo sapiens DPH2 homolog (S. cerevisiae) (DPH2), transcript variant 1, mRNA [NM_001384]	1.64467	up	329
A_23_P27656	C19orf48	Homo sapiens chromosome 19 open reading frame 48 (C19orf48), mRNA [NM_199249]	3.2119	up	330
A_23_P46149	GPR137B	Homo sapiens G protein-coupled receptor 137B (GPR137B), mRNA [NM_003272]	2.14491	up	331
A_23_P137103	EIF4A1	Homo sapiens eukaryotic translation initiation factor 4A1 (EIF4A1), transcript variant 1, mRNA [NM_001416]	1.93506	up	332
A_32_P149432	EIF4A1	Homo sapiens eukaryotic translation initiation factor 4A1 (EIF4A1), transcript variant 1, mRNA [NM_001416]	2.0718	up	333
A_24_P255654	A_24_P255654	na	1.8029	up	334
A_23_P41917	HOMER1	Homo sapiens homer homolog 1 (Drosophila) (HOMER1), mRNA [NM_004272]	3.73732	up	335
A_23_P254888	ZYX	Homo sapiens zyxin (ZYX), transcript variant 1, mRNA [NM_003461]	2.56911	up	336
A_24_P943566	PHACTR1	phosphatase and actin regulator 1 [Source:HGNC Symbol;Acc:20990] [ENST00000379350]	4.61756	up	337
A_23_P392383	LARP1	Homo sapiens La ribonucleoprotein domain family, member 1 (LARP1), transcript variant 1, mRNA [NM_015315]	1.89083	up	338
A_24_P482017	C7orf44	Homo sapiens chromosome 7 open reading frame 44, mRNA (cDNA clone IMAGE:3537461). [BC001743]	1.96646	up	339
A_23_P153628	YIF1B	Homo sapiens Yip1 interacting factor homolog B (S. cerevisiae) (YIF1B), transcript variant 2, mRNA [NM_033557]	1.5759	up	340
A_24_P108451	GPI	Homo sapiens glucose-6-phosphate isomerase (GPI), transcript variant 2, mRNA [NM_000175]	1.52889	up	341
A_23_P68899	TXN2	Homo sapiens thioredoxin 2 (TXN2), nuclear gene encoding mitochondrial protein, mRNA [NM_012473]	1.52077	up	342
A_23_P170687	HSPBP1	Homo sapiens HSPA (heat shock 70kDa) binding protein, cytoplasmic cochaperone 1 (HSPBP1), transcript variant 1, mRNA [NM_012267]	2.3257	up	343
A_23_P22473	FTSJ1	Homo sapiens FtsJ homolog 1 (E. coli) (FTSJ1), transcript variant 1, mRNA [NM_012280]	1.51146	up	344
A_23_P28878	C20orf27	Homo sapiens chromosome 20 open reading frame 27 (C20orf27), mRNA [NM_001039140]	2.14123	up	345
A_23_P97394	BCAR3	Homo sapiens breast cancer anti-estrogen resistance 3 (BCAR3), mRNA [NM_003567]	4.57584	up	346
A_24_P406986	SLC43A3	Homo sapiens solute carrier family 43, member 3 (SLC43A3), mRNA [NM_199329]	2.39149	up	347
A_24_P118341	A_24_P118341	na	2.14519	up	348
A_24_P349590	A_24_P349590	cofilin 1 (non-muscle) pseudogene 3 [Source:HGNC Symbol;Acc:1879] [ENST00000430203]	2.1773	up	349
A_32_P148710	CFL1	Homo sapiens cofilin 1 (non-muscle) (CFL1), mRNA [NM_005507]	2.23735	up	350
A_24_P50281	A_24_P50281	na	1.98496	up	351
A_24_P38944	CCDC86	Homo sapiens coiled-coil domain containing 86 (CCDC86), mRNA [NM_024098]	2.84908	up	352
A_24_P91310	PSMC4	Homo sapiens proteasome (prosome, macropain) 26S subunit, ATPase, 4 (PSMC4), transcript variant 1, mRNA [NM_006503]	1.66097	up	353
A_23_P107661	PPP2R1A	Homo sapiens protein phosphatase 2, regulatory subunit A, alpha (PPP2R1A), transcript variant 1, mRNA [NM_014225]	2.10631	up	354
A_23_P315241	ACTN4	Homo sapiens actinin, alpha 4 (ACTN4), mRNA [NM_004924]	2.45278	up	355
A_23_P34093	G6PD	Homo sapiens glucose-6-phosphate dehydrogenase (G6PD), transcript variant 1, mRNA [NM_000402]	2.3175	up	356
A_24_P288323	DPP9	Homo sapiens dipeptidyl-peptidase 9 (DPP9), mRNA [NM_139159]	2.054	up	357
A_23_P333420	RANGAP1	Homo sapiens Ran GTPase activating protein 1 (RANGAP1), mRNA [NM_002883]	1.91854	up	358
A_23_P117797	CLN6	Homo sapiens ceroid-lipofuscinosis, neuronal 6, late infantile, variant (CLN6), mRNA [NM_017882]	2.28711	up	359
A_24_P103952	DGKZ	Homo sapiens diacylglycerol kinase, zeta (DGKZ), transcript variant 2, mRNA [NM_003646]	1.74576	up	360
A_23_P207766	ARHGDIA	Homo sapiens Rho GDP dissociation inhibitor (GDI) alpha (ARHGDIA), transcript variant 2, mRNA [NM_004309]	2.19412	up	361
A_24_P237753	NUP188	Homo sapiens nucleoporin 188kDa (NUP188), mRNA [NM_015354]	1.85628	up	362
A_23_P210538	ELMO2	Homo sapiens engulfment and cell motility 2 (ELMO2), transcript variant 2, mRNA [NM_182764]	1.53188	up	363
A_23_P130553	SHKBP1	Homo sapiens SH3KBP1 binding protein 1 (SHKBP1), mRNA [NM_138392]	1.9298	up	364
A_24_P196851	TLN1	Homo sapiens talin 1 (TLN1), mRNA [NM_006289]	1.81686	up	365
A_24_P307046	A_24_P307046	na	2.16385	up	366
A_24_P706901	A_24_P706901	na	2.17388	up	367
A_23_P42829	SND1	Homo sapiens staphylococcal nuclease and tudor domain containing 1 (SND1), mRNA [NM_014390]	1.59452	up	368
A_23_P131417	HDLBP	Homo sapiens high density lipoprotein binding protein (HDLBP), transcript variant 1, mRNA [NM_005336]	1.62778	up	369
A_23_P26810	TP53	Homo sapiens tumor protein p53 (TP53), transcript variant 1, mRNA [NM_000546]	2.69206	up	370
A_24_P700170	A_24_P700170	na	2.63644	up	371
A_23_P64044	FERMT3	Homo sapiens fermitin family member 3 (FERMT3), transcript variant URP2LF, mRNA [NM_178443]	2.54118	up	372
A_24_P173088	STAT5A	Homo sapiens signal transducer and activator of transcription 5A (STAT5A), mRNA [NM_003152]	1.78328	up	373
A_23_P131502	TTL	Homo sapiens tubulin tyrosine ligase (TTL), mRNA [NM_153712]	2.02327	up	374
A_24_P18190	HSPA5	Homo sapiens heat shock 70kDa protein 5 (glucose-regulated protein, 78kDa) (HSPA5), mRNA [NM_005347]	3.09872	up	375
A_23_P420373	DNMT3A	Homo sapiens DNA (cytosine-5-)-methyltransferase 3 alpha (DNMT3A), transcript variant 4, mRNA [NM_175630]	2.72848	up	376
A_24_P62615	CAP1	Homo sapiens CAP, adenylate cyclase-associated protein 1 (yeast) (CAP1), transcript variant 1, mRNA [NM_006367]	1.93671	up	377
A_24_P264413	A_24_P264413	na	2.86407	up	378
A_24_P84880	LOC148709	Homo sapiens actin pseudogene (LOC148709), non-coding RNA [NR_002929]	2.84171	up	379
A_32_P156963	ACTG1	Homo sapiens actin, gamma 1 (ACTG1), transcript variant 2, mRNA [NM_001614]	3.04527	up	380
A_23_P257716	CYP51A1	Homo sapiens cytochrome P450, family 51, subfamily A, polypeptide 1 (CYP51A1), transcript variant 1, mRNA [NM_000786]	3.41856	up	381
A_23_P16683	TRMT1	Homo sapiens TRM1 tRNA methyltransferase 1 homolog (S. cerevisiae) (TRMT1), transcript variant 1, mRNA [NM_017722]	1.52909	up	382
A_24_P307466	A_24_P307466	na	1.55179	up	383
A_23_P204847	LCP1	Homo sapiens lymphocyte cytosolic protein 1 (L-plastin) (LCP1), mRNA [NM_002298]	3.2397	up	384
A_23_P31323	ACTB	Homo sapiens actin, beta (ACTB), mRNA [NM_001101]	3.64958	up	385
A_24_P126731	A_24_P126731	na	2.62428	up	386
A_24_P306614	A_24_P306614	na	2.73358	up	387
A_32_P113533	A_32_P113533	Homo sapiens clone Hep3-9 actin-like mRNA, partial sequence. [HM358951]	2.83731	up	388
A_24_P6903	ACTBL2	Homo sapiens actin, beta-like 2 (ACTBL2), mRNA [NM_001017992]	3.02945	up	389
A_24_P161393	A_24_P161393	na	2.98869	up	390
A_24_P255786	A_24_P255786	na	3.02888	up	391
A_24_P121535	ACTC1	Homo sapiens actin, alpha, cardiac muscle 1 (ACTC1), mRNA [NM_005159]	2.53054	up	392
A_24_P187626	A_24_P187626	na	3.3188	up	393
A_24_P383901	A_24_P383901	na	2.87939	up	394
A_24_P247175	A_24_P247175	na	2.58551	up	395
A_24_P226554	ACTB	Homo sapiens actin, beta (ACTB), mRNA [NM_001101]	3.60432	up	396
A_24_P238744	POTEM	Homo sapiens POTE ankyrin domain family, member M (POTEM), mRNA [NM_001145442]	3.56172	up	397
A_32_P155776	POTEKP	Homo sapiens POTE ankyrin domain family, member K, pseudogene (POTEKP), non-coding RNA [NR_033885]	3.72064	up	398
A_24_P49800	A_24_P49800	na	3.22924	up	399
A_24_P213321	A_24_P213321	na	2.26299	up	400
A_24_P298946	A_24_P298946	na	2.45278	up	401
A_24_P75748	A_24_P75748	na	2.36494	up	402
A_24_P306754	A_24_P306754	na	2.30925	up	403
A_32_P234604	PFN1	Homo sapiens profilin 1 (PFN1), mRNA [NM_005022]	2.14064	up	404
A_23_P44037	ACTG1	Homo sapiens actin, gamma 1 (ACTG1), transcript variant 2, mRNA [NM_001614]	4.12642	up	405
A_24_P410017	POTEE	Homo sapiens POTE ankyrin domain family, member E (POTEE), mRNA [NM_001083538]	3.47363	up	406
A_24_P264416	A_24_P264416	na	2.83222	up	407
A_24_P59220	POTEF	Homo sapiens POTE ankyrin domain family, member F (POTEF), mRNA [NM_001099771]	3.29523	up	408
A_32_P146286	LOC100130331	Homo sapiens POTE ankyrin domain family, member F pseudogene (LOC100130331), non-coding RNA [NR_027247]	2.6805	up	409
A_24_P76210	A_24_P76210	na	3.25559	up	410
A_24_P461497	A_24_P461497	na	2.52579	up	411
A_24_P475115	A_24_P475115	na	2.23033	up	412
A_24_P502660	A_24_P502660	na	3.4727	up	413
A_24_P915227	LOC648740	Homo sapiens actin, gamma 2, smooth muscle, enteric pseudogene (LOC648740), non-coding RNA [NR_024438]	2.37719	up	414
A_24_P578445	A_24_P578445	na	2.78147	up	415
A_24_P850172	A_24_P850172	na	2.67014	up	416
A_32_P79719	A_32_P79719	na	2.76136	up	417
A_23_P159907	MAGED4B	Homo sapiens melanoma antigen family D, 4B (MAGED4B), transcript variant 1, mRNA [NM_030801]	1.80078	up	418
A_23_P28607	A_23_P28607	UI-CF-DU1-abf-e-18-0-UI.s1 UI-CF-DU1 Homo sapiens cDNA clone UI-CF-DU1-abf-e-18-0-UI 3', mRNA sequence [BM984396]	1.8342	down	419
A_23_P417261	EFHB	Homo sapiens EF-hand domain family, member B (EFHB), mRNA [NM_144715]	1.94047	down	420
A_23_P121386	IFT57	Homo sapiens intraflagellar transport 57 homolog (Chlamydomonas) (IFT57), mRNA [NM_018010]	1.71682	down	421
A_23_P335239	GAB1	Homo sapiens GRB2-associated binding protein 1 (GAB1), transcript variant 1, mRNA [NM_207123]	1.6017	down	422
A_23_P18505	GAB1	Homo sapiens GRB2-associated binding protein 1 (GAB1), transcript variant 1, mRNA [NM_207123]	1.54484	down	423
A_24_P936319	GAB1	Homo sapiens GRB2-associated binding protein 1 (GAB1), transcript variant 1, mRNA [NM_207123]	2.15118	down	424
A_24_P625382	CSDA	Homo sapiens cold shock domain protein A (CSDA), transcript variant 1, mRNA [NM_003651]	1.78244	down	425
A_23_P427023	GIMAP1	Homo sapiens GTPase, IMAP family member 1 (GIMAP1), mRNA [NM_130759]	1.61516	down	426
A_23_P45248	SH2D1A	Homo sapiens SH2 domain containing 1A (SH2D1A), transcript variant 1, mRNA [NM_002351]	1.72563	down	427
A_23_P59543	TARP	Homo sapiens TCR gamma alternate reading frame protein (TARP), nuclear gene encoding mitochondrial protein, transcript variant 1, mRNA [NM_001003799]	1.69792	down	428
A_24_P324581	ERV3-2	Homo sapiens mRNA for KIAA1466 protein, partial cds. [AB040899]	1.68241	down	429
A_23_P153197	TGIF1	Homo sapiens TGFB-induced factor homeobox 1 (TGIF1), transcript variant 1, mRNA [NM_170695]	1.76034	down	430
A_24_P371053	ORMDL1	Homo sapiens ORM1-like 1 (S. cerevisiae) (ORMDL1), transcript variant 1, mRNA [NM_016467]	1.57229	down	431
A_23_P370162	XRRA1	Homo sapiens X-ray radiation resistance associated 1 (XRRA1), mRNA [NM_182969]	1.60207	down	432
A_24_P15630	C12orf42	chromosome 12 open reading frame 42 [Source:HGNC Symbol;Acc:24729] [ENST00000548883]	2.31036	down	433
A_32_P133767	C12orf42	Homo sapiens chromosome 12 open reading frame 42 (C12orf42), transcript variant 1, mRNA [NM_198521]	2.51301	down	434
A_24_P230563	IL2RA	Homo sapiens interleukin 2 receptor, alpha (IL2RA), mRNA [NM_000417]	2.47338	down	435
A_24_P260639	HIST1H1D	Homo sapiens histone cluster 1, H1d (HIST1H1D), mRNA [NM_005320]	1.51907	down	436
A_32_P127997	LOC644656	Homo sapiens uncharacterized LOC644656 (LOC644656), non-coding RNA [NR_036539]	1.51828	down	437
A_24_P193093	KLRK1	Homo sapiens killer cell lectin-like receptor subfamily K, member 1 (KLRK1), mRNA [NM_007360]	1.89538	down	438
A_23_P44155	CD96	Homo sapiens CD96 molecule (CD96), transcript variant 1, mRNA [NM_198196]	2.05647	down	439
A_23_P79289	COBLL1	Homo sapiens COBL-like 1 (COBLL1), mRNA [NM_014900]	1.67604	down	440
A_32_P90113	GLRA3	glycine receptor, alpha 3 [Source:HGNC Symbol;Acc:4328] [ENST00000274093]	2.48548	down	441
A_23_P332190	IRF8	Homo sapiens interferon regulatory factor 8 (IRF8), mRNA [NM_002163]	1.67749	down	442
A_23_P217698	SHOX	Human pseudoautosomal homeodomain-containing protein (PHOG) mRNA, complete cds. [U89331]	1.88477	down	443
A_32_P63324	A_32_P63324	Q9F8M7_CARHY (Q9F8M7) DTDP-glucose 4,6-dehydratase (Fragment), partial (11%) [THC2700145]	1.63788	down	444
A_24_P110521	A_24_P110521	na	1.50524	down	445
A_23_P207999	PMAIP1	Homo sapiens phorbol-12-myristate-13-acetate-induced protein 1 (PMAIP1), mRNA [NM_021127]	2.08508	down	446
A_23_P26895	TUBD1	Homo sapiens tubulin, delta 1 (TUBD1), transcript variant 1, mRNA [NM_016261]	1.57673	down	447
A_23_P68327	CCDC104	Homo sapiens coiled-coil domain containing 104 (CCDC104), mRNA [NM_080667]	1.52922	down	448
A_24_P191750	TAPT1	Homo sapiens transmembrane anterior posterior transformation 1 (TAPT1), mRNA [NM_153365]	1.66278	down	449
A_24_P169386	C2orf84	Homo sapiens chromosome 2 open reading frame 84 (C2orf84), mRNA [NM_001040710]	1.74337	down	450
A_32_P140742	C2orf84	Homo sapiens chromosome 2 open reading frame 84 (C2orf84), mRNA [NM_001040710]	1.56135	down	451
A_23_P342709	FBXO15	Homo sapiens F-box protein 15 (FBXO15), transcript variant 1, mRNA [NM_152676]	3.19132	down	452
A_24_P715924	A_24_P715924	na	1.61901	down	453
A_23_P158976	ABCC2	Homo sapiens ATP-binding cassette, sub-family C (CFTR/MRP), member 2 (ABCC2), mRNA [NM_000392]	1.61353	down	454
A_23_P16817	CLK1	Homo sapiens CDC-like kinase 1 (CLK1), transcript variant 1, mRNA [NM_004071]	1.9449	down	455
A_24_P257151	CLK1	Homo sapiens CDC-like kinase 1 (CLK1), transcript variant 1, mRNA [NM_004071]	1.9873	down	456
A_23_P50735	ZNF181	Homo sapiens zinc finger protein 181 (ZNF181), transcript variant 1, mRNA [NM_001029997]	1.56979	down	457
A_24_P123521	CLK4	Homo sapiens CDC-like kinase 4 (CLK4), mRNA [NM_020666]	1.71764	down	458
A_32_P226567	UPF3A	Homo sapiens UPF3 regulator of nonsense transcripts homolog A (yeast) (UPF3A), transcript variant 1, mRNA [NM_023011]	1.57266	down	459
A_23_P215787	HBP1	Homo sapiens HMG-box transcription factor 1 (HBP1), transcript variant 2, mRNA [NM_012257]	1.63216	down	460
A_24_P204971	HBP1	Homo sapiens HMG-box transcription factor 1 (HBP1), transcript variant 2, mRNA [NM_012257]	1.5597	down	461
A_24_P243347	MAT2B	Homo sapiens methionine adenosyltransferase II, beta (MAT2B), transcript variant 2, mRNA [NM_182796]	1.50152	down	462
A_23_P370830	KLHL14	Homo sapiens kelch-like 14 (Drosophila) (KLHL14), mRNA [NM_020805]	2.31398	down	463
A_24_P394361	WDR19	Homo sapiens WD repeat domain 19 (WDR19), mRNA [NM_025132]	1.85329	down	464
A_23_P136964	RPGR	Homo sapiens retinitis pigmentosa GTPase regulator (RPGR), transcript variant A, mRNA [NM_000328]	1.55169	down	465
A_32_P86905	KGFLP2	Homo sapiens keratinocyte growth factor-like protein 2 (KGFLP2), non-coding RNA [NR_003670]	1.51667	down	466
A_32_P109197	A_32_P109197	ALU7_HUMAN (P39194) Alu subfamily SQ sequence contamination warning entry, partial (11%) [THC2733316]	2.27115	down	467
A_32_P114246	USP47	Homo sapiens ubiquitin specific peptidase 47 (USP47), mRNA [NM_017944]	1.5207	down	468
A_24_P841704	A_24_P841704	Uncharacterized protein [Source:UniProtKB/TrEMBL;Acc:E7EQP2] [ENST00000515843]	2.09336	down	469
A_32_P235568	A_32_P235568	Homo sapiens cDNA FLJ43231 fis, clone HCHON2001519. [AK125221]	1.85187	down	470
A_23_P155765	HMGB2	Homo sapiens high mobility group box 2 (HMGB2), transcript variant 1, mRNA [NM_002129]	1.68865	down	471
A_32_P164513	KLHDC1	Homo sapiens kelch domain containing 1 (KLHDC1), mRNA [NM_172193]	1.60383	down	472
A_32_P61339	PHIP	Homo sapiens pleckstrin homology domain interacting protein, mRNA (cDNA clone IMAGE:5260603). [BC036479]	1.95855	down	473
A_24_P758010	A_24_P758010	AJ318805 Homo sapiens adipose tissue Homo sapiens cDNA clone 2040, mRNA sequence [AJ318805]	1.84748	down	474
A_24_P918706	SESN3	sestrin 3 [Source:HGNC Symbol;Acc:23060] [ENST00000536441]	1.90597	down	475
A_23_P331400	LRRC37A3	Homo sapiens leucine rich repeat containing 37, member A3 (LRRC37A3), mRNA [NM_199340]	2.09066	down	476
A_23_P312920	POU2AF1	Homo sapiens POU class 2 associating factor 1 (POU2AF1), mRNA [NM_006235]	2.16689	down	477
A_23_P501080	ZNF92	Homo sapiens zinc finger protein 92 (ZNF92), transcript variant 1, mRNA [NM_007139]	3.06829	down	478
A_23_P438	LAX1	Homo sapiens lymphocyte transmembrane adaptor 1 (LAX1), transcript variant 1, mRNA [NM_017773]	1.64475	down	479
A_24_P482009	LOC642236	Homo sapiens FSHD region gene 1 pseudogene (LOC642236), non-coding RNA [NR_033907]	1.53114	down	480
A_24_P243749	PDK4	Homo sapiens pyruvate dehydrogenase kinase, isozyme 4 (PDK4), nuclear gene encoding mitochondrial protein, mRNA [NM_002612]	2.44979	down	481
A_24_P384979	A_24_P384979	Homo sapiens, clone IMAGE:4715570, mRNA, partial cds. [BC020899]	1.54142	down	482
A_24_P14156	NDC80	Homo sapiens NDC80 homolog, kinetochore complex component (S. cerevisiae) (NDC80), mRNA [NM_006101]	2.46554	down	483
A_24_P154037	IRS2	Homo sapiens insulin receptor substrate 2 (IRS2), mRNA [NM_003749]	1.70456	down	484
A_24_P136641	LOC100129250	Homo sapiens uncharacterized LOC100129250 (LOC100129250), non-coding RNA [NR_033991]	1.62652	down	485
A_24_P686263	A_24_P686263	na	1.79251	down	486
A_23_P119857	TTC32	Homo sapiens tetratricopeptide repeat domain 32 (TTC32), mRNA [NM_001008237]	1.6941	down	487
A_24_P826348	ZC3H6	Homo sapiens zinc finger CCCH-type containing 6 (ZC3H6), mRNA [NM_198581]	1.94133	down	488
A_32_P43409	LOC100131089	Homo sapiens uncharacterized LOC100131089 (LOC100131089), transcript variant 1, non-coding RNA [NR_040059]	1.5973	down	489
A_24_P497318	LOC100129973	Homo sapiens clone 23963 mRNA sequence. [AF007131]	1.80164	down	490
A_32_P79313	DICER1-AS	Homo sapiens cDNA clone IMAGE:5270177, with apparent retained intron. [BC040596]	1.67911	down	491
A_23_P332584	KIAA1107	Homo sapiens KIAA1107 (KIAA1107), mRNA [NM_015237]	1.70478	down	492
A_23_P392476	AKD1	Homo sapiens adenylate kinase domain containing 1 (AKD1), transcript variant 1, mRNA [NM_001145128]	1.62392	down	493
A_23_P301051	PAIP2B	Homo sapiens poly(A) binding protein interacting protein 2B (PAIP2B), mRNA [NM_020459]	1.93502	down	494
A_23_P301053	PAIP2B	Homo sapiens poly(A) binding protein interacting protein 2B (PAIP2B), mRNA [NM_020459]	2.16707	down	495
A_24_P940678	CASC5	cancer susceptibility candidate 5 [Source:HGNC Symbol;Acc:24054] [ENST00000526913]	2.47812	down	496
A_23_P423197	RXRA	Homo sapiens retinoid X receptor, alpha (RXRA), mRNA [NM_002957]	2.5862	down	497
A_32_P187009	SERINC5	Homo sapiens serine incorporator 5 (SERINC5), transcript variant 1, mRNA [NM_001174072]	1.66099	down	498
A_24_P787947	YPEL2	Homo sapiens yippee-like 2 (Drosophila) (YPEL2), mRNA [NM_001005404]	1.69693	down	499
A_23_P160354	AKT3	Homo sapiens v-akt murine thymoma viral oncogene homolog 3 (protein kinase B, gamma) (AKT3), transcript variant 2, mRNA [NM_181690]	1.59944	down	500
A_23_P151426	FOXO1	Homo sapiens forkhead box O1 (FOXO1), mRNA [NM_002015]	1.90599	down	501
A_23_P98022	SIRT1	Homo sapiens sirtuin 1 (SIRT1), transcript variant 1, mRNA [NM_012238]	1.51682	down	502
A_23_P20622	CDC14B	Homo sapiens CDC14 cell division cycle 14 homolog B (S. cerevisiae) (CDC14B), transcript variant 2, mRNA [NM_033331]	1.68067	down	503
A_24_P629883	A_24_P629883	Homo sapiens clone DNA147263 AAGG6488 (UNQ6488) mRNA, complete cds. [AY358241]	2.35145	down	504
A_24_P112395	PBLD	Homo sapiens phenazine biosynthesis-like protein domain containing (PBLD), transcript variant 1, mRNA [NM_022129]	1.55975	down	505
A_32_P36341	AKD1	Homo sapiens adenylate kinase domain containing 1 (AKD1), transcript variant 2, mRNA [NM_145025]	1.56327	down	506
A_23_P55127	C17orf48	Homo sapiens chromosome 17 open reading frame 48 (C17orf48), mRNA [NM_020233]	1.51586	down	507
A_24_P918739	ABHD1	Homo sapiens abhydrolase domain containing 1, mRNA (cDNA clone IMAGE:4812401), with apparent retained intron. [BC028378]	1.55102	down	508
A_23_P9056	RB1CC1	Homo sapiens RB1-inducible coiled-coil 1 (RB1CC1), transcript variant 1, mRNA [NM_014781]	1.50877	down	509
A_24_P14932	WDR52	Homo sapiens WD repeat domain 52 (WDR52), transcript variant 2, mRNA [NM_018338]	1.72797	down	510
A_32_P201150	A_32_P201150	ALU6_HUMAN (P39193) Alu subfamily SP sequence contamination warning entry, partial (23%) [THC2645667]	1.61818	down	511
A_23_P70371	PHF3	Homo sapiens PHD finger protein 3 (PHF3), mRNA [NM_015153]	1.53995	down	512
A_23_P20225	RRM2B	Homo sapiens ribonucleotide reductase M2 B (TP53 inducible) (RRM2B), transcript variant 1, mRNA [NM_015713]	1.78356	down	513
A_24_P450172	A_24_P450172	Homo sapiens cDNA FLJ37832 fis, clone BRSSN2009630. [AK095151]	2.83228	down	514
A_24_P942030	VAMP4	Homo sapiens vesicle-associated membrane protein 4 (VAMP4), transcript variant 1, mRNA [NM_003762]	1.6378	down	515
A_23_P125809	ZCCHC12	Homo sapiens zinc finger, CCHC domain containing 12 (ZCCHC12), mRNA [NM_173798]	2.69402	down	516
A_23_P7827	FAM26F	Homo sapiens family with sequence similarity 26, member F (FAM26F), mRNA [NM_001010919]	2.74817	down	517
A_32_P3932	A_32_P3932	Q4RS58_TETNG (Q4RS58) Chromosome 13 SCAF15000, whole genome shotgun sequence, partial (11%) [THC2692456]	2.70937	down	518
A_23_P217778	MSL3	Homo sapiens male-specific lethal 3 homolog (Drosophila) (MSL3), transcript variant 1, mRNA [NM_078629]	1.55744	down	519
A_32_P235159	MSL3P1	Homo sapiens male-specific lethal 3 homolog (Drosophila) pseudogene 1 (MSL3P1), non-coding RNA [NR_024322]	1.56951	down	520
A_32_P70891	A_32_P70891	Homo sapiens cDNA FLJ25763 fis, clone TST06294. [AK098629]	2.14768	down	521
A_23_P143964	SH3BP5	Homo sapiens SH3-domain binding protein 5 (BTK-associated) (SH3BP5), transcript variant 1, mRNA [NM_004844]	1.60478	down	522
A_23_P434430	ZNF439	Homo sapiens zinc finger protein 439 (ZNF439), mRNA [NM_152262]	1.62844	down	523
A_32_P231250	A_32_P231250	BX413550 Homo sapiens FETAL BRAIN Homo sapiens cDNA clone CS0DF026YM21 3-PRIME, mRNA sequence [BX413550]	4.99822	down	524
A_24_P324054	LOC100129434	PREDICTED: Homo sapiens hypothetical LOC100129434 (LOC100129434), miscRNA [XR_112327]	2.23872	down	525
A_24_P601972	C2orf74	Homo sapiens chromosome 2 open reading frame 74 (C2orf74), transcript variant 1, mRNA [NM_001143959]	1.53339	down	526
A_32_P163036	C2orf74	Homo sapiens chromosome 2 open reading frame 74 (C2orf74), transcript variant 1, mRNA [NM_001143959]	1.54338	down	527
A_24_P132276	QRSL1	Homo sapiens glutaminyl-tRNA synthase (glutamine-hydrolyzing)-like 1 (QRSL1), mRNA [NM_018292]	2.20541	down	528
A_24_P183128	PLAC8	Homo sapiens placenta-specific 8 (PLAC8), transcript variant 2, mRNA [NM_016619]	2.00341	down	529
A_24_P63799	QRSL1	Homo sapiens glutaminyl-tRNA synthase (glutamine-hydrolyzing)-like 1 (QRSL1), mRNA [NM_018292]	2.1027	down	530
A_23_P425766	KLHL32	Homo sapiens kelch-like 32 (Drosophila) (KLHL32), mRNA [NM_052904]	1.74752	down	531
A_32_P524614	C17orf74	Homo sapiens chromosome 17 open reading frame 74 (C17orf74), mRNA [NM_175734]	1.71126	down	532
A_24_P319684	CCDC121	Homo sapiens coiled-coil domain containing 121 (CCDC121), transcript variant 3, mRNA [NM_024584]	1.66142	down	533
A_23_P67829	UXS1	Homo sapiens UDP-glucuronate decarboxylase 1 (UXS1), mRNA [NM_025076]	1.77774	down	534
A_24_P596406	A_24_P596406	Q2Z8W5_9GAMM (Q2Z8W5) Thiolase , partial (5%) [THC2770336]	2.15903	down	535
A_24_P576191	FLT1	Homo sapiens fms-related tyrosine kinase 1 (vascular endothelial growth factor/vascular permeability factor receptor) (FLT1), transcript variant 2, mRNA [NM_001159920]	1.9362	down	536
A_32_P17343	A_32_P17343	na	2.77292	down	537
Differentially expressed genes were assessed by paired T-test (see Supplemental Methods).
Genes that are in common with the differential GEP of immobilized anti-IgM stimulated versus unstimulated UM CLL cells are highlighted in yellow.
