# Supplementary material for: The SIRT1/TP53 axis is activated upon B-cell receptor triggering via miR-132 up-regulation in chronic lymphocytic leukemia cells
Source: Oncotarget. 2015 May 11;6(22):19102–17. doi: 10.18632/oncotarget.3905 (PMC4662478; doi:10.18632/oncotarget.3905)
Supplement: Supplementary file 4 [file oncotarget-06-19102-s004.xls]

## Sheet: Table_S5
Table S3 Differentially represented pathways in CLL cells stimulated with immobilized anti-IgM versus CLL cells left unstimulated
UM CLL cells
Rank	Function Name	Number of genes/pathway	P value	Impact Factor
1	Antigen processing and presentation	21	1.4244e-06	75.675
2	Proteasome	21	5.7062e-08	20.583
3	Asthma	12	5.7062e-08	12.078
4	Bladder cancer	15	5.7062e-08	12.01
5	p53 signaling pathway	20	0	11.338
6	Chronic myeloid leukemia	18	0.0013	8.025
7	Epithelial cell signaling pathway in Helicobacter	17	0.0012	7.789
8	B cell receptor signaling pathway	16	0.0023	7.779
9	Type I diabetes mellitus	12	0.0013	7.743
10	Apoptosis	20	0.002	7.555
M CLL cells
Rank	Function Name	Number of genes/pathway	P value	Impact Factor
1	Antigen processing and presentation	14	1.4244e-06	100.996
2	Asthma	9	0	20.984
3	Allograft rejection	9	0	18.417
4	Graft-versus-host-disease	9	0	18.147
5	Type I diabetes mellitus	9	0	17.154
6	Autoimmune thyroid disease	9	0	16.068
7	Chronic myeloid leukemia	9	0	12.505
8	Focal adhesion	13	0.0003	12.311
9	Glioma	7	0.0003	11.184
10	Bladder cancer	6	0.0002	10.425
11	Cell adhesion molecules (CAMs)	10	0.0003	10.237
12	Jak-STAT signaling pathway	11	0.0002	10.172
13	Regulation of actin cytoskeleton	13	0.0004	9.797
14	Systemic lupus erythematosus	10	0.0002	9.615
15	Prostate cancer	7	0.0021	7.933
16	ErbB signaling pathway	7	0.0017	7.911
17	Cell cycle	8	0.002	7.534
18	p53 signaling pathway	6	0.0026	7.306
