# Supplementary material for: The SIRT1/TP53 axis is activated upon B-cell receptor triggering via miR-132 up-regulation in chronic lymphocytic leukemia cells
Source: Oncotarget. 2015 May 11;6(22):19102–17. doi: 10.18632/oncotarget.3905 (PMC4662478; doi:10.18632/oncotarget.3905)
Supplement: Supplementary file 5 [file oncotarget-06-19102-s005.xls]

## Sheet: Table_S6
Table S4 GO categories differentially represented in CLL cells stimulated with immobilized anti-IgM versus CLL cells left unstimulated
UM CLL cells
GO category ID	Function Name	Number of genes/category	P value
GO:0006511	ubiquitin-dependent protein catabolic process	38	1.57416e-07
GO:0006457	protein folding	36	3.66408e-07
GO:0044419	interspecies interaction between organisms	50	4.78869e-07
GO:0050896	response to stimulus	10	1.55828e-06
GO:0006695	cholesterol biosynthetic process	12	2.28373e-06
GO:0002504	antigen processing and presentation of peptide or polysaccharide antigen via MHC class II	9	2.74378e-06
GO:0051437	positive regulation of ubiquitin-protein ligase activity during mitotic cell cycle	21	3.29378e-06
GO:0031145	anaphase-promoting complex-dependent proteasomal ubiquitin-dependent protein catabolic process	20	5.76069e-06
GO:0051436	negative regulation of ubiquitin-protein ligase activity during mitotic cell cycle	20	5.76069e-06
GO:0006364	rRNA processing	22	2.24792e-05
GO:0042254	ribosome biogenesis	9	7.56973e-05
GO:0007186	G-protein coupled receptor protein signaling pathway	31	0.000421126
GO:0000082	G1/S transition of mitotic cell cycle	12	0.000526442
GO:0006164	purine nucleotide biosynthetic process	7	0.00055346
GO:0007166	cell surface receptor linked signal transduction	26	0.000670125
GO:0006955	immune response	61	0.000857261
GO:0007276	gamete generation	6	0.000896836
GO:0006950	response to stress	21	0.000976261
GO:0006919	activation of caspase activity	11	0.00121238
GO:0008299	isoprenoid biosynthetic process	6	0.00151117
GO:0006139	nucleobase, nucleoside, nucleotide and nucleic acid metabolic process	15	0.00204542
GO:0045454	cell redox homeostasis	15	0.00204542
GO:0006629	lipid metabolic process	39	0.00209039
GO:0006730	one-carbon compound metabolic process	9	0.002262
GO:0030163	protein catabolic process	9	0.002262
GO:0001836	release of cytochrome c from mitochondria	6	0.0024
GO:0006986	response to unfolded protein	13	0.00282844
GO:0008629	induction of apoptosis by intracellular signals	6	0.00363102
GO:0007268	synaptic transmission	7	0.00384611
GO:0007275	multicellular organismal development	69	0.00397228
GO:0050821	protein stabilization	8	0.00406556
GO:0044237	cellular metabolic process	6	0.00527508
GO:0008633	activation of pro-apoptotic gene products	7	0.00552903
GO:0007165	signal transduction	126	0.00555619
GO:0006886	intracellular protein transport	29	0.00605428
GO:0007155	cell adhesion	37	0.00639535
GO:0006446	regulation of translational initiation	8	0.00683834
GO:0016192	vesicle-mediated transport	28	0.00728989
GO:0009615	response to virus	16	0.00764433
GO:0006006	glucose metabolic process	10	0.00802288
GO:0008104	protein localization	10	0.00802288
GO:0055114	oxidation reduction	70	0.00913331
GO:0007399	nervous system development	20	0.00938055
GO:0006470	protein amino acid dephosphorylation	22	0.00996824
GO:0042981	regulation of apoptosis	20	0.0109073
GO:0006520	amino acid metabolic process	9	0.0114298
GO:0015986	ATP synthesis coupled proton transport	9	0.0114298
GO:0001666	response to hypoxia	15	0.0120179
GO:0050885	neuromuscular process controlling balance	6	0.0134003
GO:0006333	chromatin assembly or disassembly	9	0.0137897
GO:0007050	cell cycle arrest	18	0.0161589
GO:0009755	hormone-mediated signaling	9	0.0164913
GO:0030001	metal ion transport	6	0.0174004
GO:0006916	anti-apoptosis	25	0.0176648
GO:0007283	spermatogenesis	13	0.0192382
GO:0008643	carbohydrate transport	8	0.0197612
GO:0007267	cell-cell signaling	16	0.0213354
GO:0006412	translation	23	0.0217527
GO:0007264	small GTPase mediated signal transduction	28	0.0217679
GO:0007569	cell aging	6	0.022149
GO:0006464	protein modification process	28	0.023337
GO:0030198	extracellular matrix organization	7	0.0235298
GO:0045941	positive regulation of transcription	16	0.0240397
GO:0008284	positive regulation of cell proliferation	29	0.0257635
GO:0015992	proton transport	11	0.0270975
GO:0009968	negative regulation of signal transduction	8	0.0280307
GO:0008015	blood circulation	9	0.0312134
GO:0007243	protein kinase cascade	15	0.0392223
GO:0006826	iron ion transport	6	0.041364
GO:0006829	zinc ion transport	6	0.041364
GO:0051258	protein polymerization	6	0.041364
GO:0051592	response to calcium ion	6	0.041364
GO:0043123	positive regulation of I-kappaB kinase/NF-kappaB cascade	16	0.0421339
GO:0045892	negative regulation of transcription, DNA-dependent	11	0.043861
GO:0045786	negative regulation of cell cycle	21	0.0489053
M CLL cells
GO category ID	Function Name	Number of genes/category	P value
GO:0002504	antigen processing and presentation of peptide or polysaccharide antigen via MHC class II	9	2.04536e-12
GO:0006695	cholesterol biosynthetic process	8	1.24707e-08
GO:0006928	cell motion	13	6.27105e-08
GO:0006955	immune response	20	5.72813e-05
GO:0006096	glycolysis	6	6.91244e-05
GO:0006006	glucose metabolic process	6	0.000110121
GO:0045944	positive regulation of transcription from RNA polymerase II promoter	12	0.000957349
GO:0045454	cell redox homeostasis	6	0.00129943
GO:0043066	negative regulation of apoptosis	6	0.00228122
GO:0007050	cell cycle arrest	7	0.00301317
GO:0008284	positive regulation of cell proliferation	10	0.00352916
GO:0005975	carbohydrate metabolic process	10	0.00532469
GO:0055114	oxidation reduction	18	0.00805341
GO:0006916	anti-apoptosis	8	0.00915536
GO:0006470	protein amino acid dephosphorylation	7	0.00963976
GO:0008283	cell proliferation	11	0.0109768
GO:0042981	regulation of apoptosis	6	0.0190672
GO:0000122	negative regulation of transcription from RNA polymerase II promoter	8	0.0245263
GO:0044419	interspecies interaction between organisms	9	0.0328118
GO:0006629	lipid metabolic process	9	0.0336267
