# Supplementary material for: The SIRT1/TP53 axis is activated upon B-cell receptor triggering via miR-132 up-regulation in chronic lymphocytic leukemia cells
Source: Oncotarget. 2015 May 11;6(22):19102–17. doi: 10.18632/oncotarget.3905 (PMC4662478; doi:10.18632/oncotarget.3905)
Supplement: Supplementary file 6 [file oncotarget-06-19102-s006.xls]

## Sheet: TableS2
Table S5 miR-132 targets retrived by the different database
Gene Symbol	GSEA	microrna	Mirdb	TargetScan	Diana-Lab		Merged Geneset
AASDHPPT					X
ABCA12				X
ABCC6P1		X
ABCG1			X
ABHD13			X	X
ACAD11			X
ACAD9			X	X
ACP1		X	X	X			X
ACSL4				X
ACTR2		X	X	X	X		X
ACVR1		X
ACVR2B			X	X
ADAL			X
ADAMTS18				X
ADAMTS5	X
ADAMTSL1					X
ADCY3	X	X	X	X			X
ADH1C					X
AEBP2				X
AFF4	X
AGPAT3				X
AGTPBP1		X	X
AHCY		X	X	X			X
AK3				X
AKAP11				X
AKIRIN1	X
ALG10B				X
ALK					X
ALKBH4			X	X
ALKBH8		X	X
AMD1	X		X
AMOT				X
ANKRD28					X
ANKRD29		X	X	X	X		X
ANKRD34C			X
ANP32A	X	X	X	X			X
ANXA4		X	X	X			X
APAF1		X	X	X			X
API5		X
APLP2				X
APOA1BP		X		X
APOBEC3C					X
ARF6					X
ARGFX				X
ARHGAP29				X
ARHGAP32	X	X	X		X		X
ARHGEF11	X	X		X			X
ARID1A		X	X
ARID1B			X
ARID2	X	X	X	X			X
ARID4B		X		X
ARL13B					X
ARL6IP6					X
ARMC1				X
ARMC8			X	X
ARNT		X	X
ARR3					X
ARX			X
ASB1				X
ASB3		X
ASF1A		X	X	X			X
ATAD4				X
ATP10D		X	X
ATP6V0E					X
ATXN1	X
AZIN1	X	X	X	X			X
B3GAT1					X
B4GALT6				X
BCAN	X			X
BCL2L1		X
BLCAP		X		X
BNC2	X		X	X			X
BNIP2	X				X
BOLL	X	X	X	X			X
BRCA1	X
BRI3	X	X	X				X
BRWD1	X		X	X			X
BTAF1		X	X
BTBD1			X
BTBD7	X
BTG2	X
C10orf140		X
C10orf46				X
C11orf46					X
C11orf87		X
C12orf26		X	X	X			X
C12orf72		X
C13orf18				X
C14orf147		X
C14orf148		X		X
C14orf43	X	X	X	X			X
C14orf49					X
C19orf47	X
C1orf105		X
C1QL1	X
C22orf39			X
C22orf46			X
C2orf44		X	X	X			X
C2orf55	X	X
C2orf64		X		X
C3orf58				X
C3orf62			X
C3orf64					X
C4orf31		X
C5orf13	X		X	X			X
C5orf30		X		X
C5orf33				X
C6orf106	X
C6orf152					X
C6orf60				X
C7orf60				X
C8A		X	X	X			X
C8orf33					X
C8orf38		X	X	X			X
C8orf44-SGK3			X
C8orf47			X
C8orf77		X
C9orf125		X		X
C9orf128					X
C9orf156		X
C9orf72			X	X
CA1					X
CACNG2			X
CALB1		X
CALU	X	X	X	X	X		X
CAMSAP1L1		X		X	X		X
CAMSAP2			X
CAMTA1				X
CAPRIN1			X	X
CAPSL		X
CASP7		X	X	X	X		X
CBFA2T2				X
CBLL1		X	X
CBWD1		X		X
CBWD2		X	X	X			X
CBWD3		X		X
CBWD6		X		X
CBX1	X
CC2D1B			X	X	X		X
CCDC150		X
CCDC169			X
CCDC34		X	X	X			X
CCDC71		X
CCDC73			X	X
CCDC76		X	X
CCDC88A				X
CCNA2					X
CCNB1					X
CCNG1			X	X
CCR5				X
CD164					X
CD2AP				X
CD300LF				X
CD44				X
CD55					X
CD59				X
CDC2L6				X
CDC40				X
CDC42EP3		X
CDH3					X
CDK14	X
CDK19		X	X
CDKL4		X		X
CDKN1A					X
CELF2	X
CELSR3				X
CENPJ			X	X
CENPO		X
CENPQ		X		X
CEP78		X
CFL2	X	X	X	X			X
CFTR					X
CGGBP1			X
CHD1		X		X
CHL1					X
CHP				X
CHRFAM7A			X
CHRNA5					X
CHRNA7			X
CLDN16			X
CLMN			X
CMTM3					X
CNIH	X	X	X	X			X
CNO				X
CNOT2		X
CNR1				X
CNTNAP1					X
CNTNAP3		X	X	X			X
CNTNAP3B		X	X
COA5			X
COL11A1			X	X
COL5A2			X	X
COMMD10		X
COX8C					X
CR2					X
CREB5	X		X	X			X
CRIM1		X
CRK					X
CRNKL1			X
CSDE1	X	X	X	X			X
CSRNP3		X
CST9L					X
CSTF2T					X
CTDSPL2	X				X
CTGF		X		X
CUL4B		X	X	X			X
CXCL3				X
CXorf26		X	X	X			X
CXorf36				X
CXorf39					X
CYLD			X	X
CYP20A1				X
CYP26A1					X
CYP2E1					X
CYP2U1			X	X
DAAM1			X
DAG1	X
DAZAP2	X	X	X	X			X
DCAF10			X
DCBLD2			X	X
DCUN1D3		X	X	X			X
DCUN1D4				X
DDO			X	X
DDX23		X	X
DDX4		X
DDX47		X		X
DDX5			X
DDX51				X
DEDD	X
DENND4A		X
DEPDC7					X
DGKI			X
DHFR			X	X
DHFRL1			X	X
DHX57	X
DMGDH					X
DNAH5				X
DNAJA2	X	X
DNAJB14	X		X
DNAL1			X
DNTT				X
DOCK10					X
DOCK4		X		X
DPYSL3	X		X	X			X
DSCC1				X
DUSP5P		X
DUSP9	X
DYNC1LI2		X	X	X			X
DYNLL2	X
DYRK2		X	X	X			X
DYRK4		X	X	X			X
E2F5				X
EBPL					X
ECT2					X
EDNRA			X	X
EFCAB9			X
EFEMP2			X
EFHC2		X
EFR3B			X
EGR1		X
EID2B			X
EIF2C1			X
EIF2S3			X	X
EIF4A2	X	X	X				X
EIF5AL1			X	X
ELFN2	X
ELOVL2			X	X
EMILIN3					X
ENPP4		X	X
ENTPD1				X
EP300	X	X	X	X			X
EPB41				X
EPB41L4A		X
EPB41L5			X
EPHA4					X
EPHB2				X
EPM2AIP1			X
ERBB2IP			X
ERLEC1		X	X
ERLIN1		X
ESCO1		X
ESRRG			X	X
ETNK1			X	X
ETNK2					X
EXOC5					X
EXTL2			X
EYA4					X
FABP2				X
FABP7					X
FAM110C			X
FAM126B			X	X
FAM130A2				X
FAM133A				X
FAM13C			X
FAM150A		X	X	X			X
FAM167A	X			X
FAM172A			X	X
FAM184A		X	X
FAM190A			X
FAM199X		X	X
FAM54A		X		X
FAM62B				X
FAM76B	X	X	X	X			X
FAM81A		X			X
FAM8A1				X
FAM91A1	X	X	X	X			X
FANK1			X	X
FAT3					X
FAT4					X
FBN3					X
FBXL20			X
FBXO21		X	X	X			X
FBXO28		X	X	X	X		X
FBXO43		X
FBXO9				X
FBXW2				X
FCRL4			X	X
FEM1C	X		X	X			X
FGF22					X
FGL2				X
FKBP10					X
FKBP2	X
FKSG73		X
FKSG83		X
FLJ14213				X
FLJ23834				X
FLJ36031		X		X
FLJ42957				X
FMN1			X
FOLR2		X
FOXA1	X	X	X	X			X
FOXO1				X
FOXO3	X		X	X			X
FOXP2		X
FPR3			X
FREQ					X
FRMD6		X	X	X			X
FRS2			X	X
FRY					X
FTSJ2			X	X
FUBP1	X	X
FUBP3		X
FUT1					X
FXR1	X		X
FZD6				X
GABRG1			X	X
GAL3ST4		X	X	X			X
GAPVD1			X	X
GAS1		X
GATA3					X
GBAS		X		X	X		X
GCNT1					X
GDA				X
GDF5		X	X	X			X
GJE1					X
GK					X
GLIPR1			X	X
GLT25D2				X
GMFB		X	X	X			X
GNL3L				X	X
GOLM1		X	X	X			X
GPAM				X
GPBP1			X
GPD2				X
GPR107				X
GPR115					X
GPR89A		X		X
GPR89B				X
GPR89C				X
GRM3		X		X
GRSF1			X	X
GSPT2		X
GSTCD					X
GTDC1	X	X
GTF2H1		X	X	X	X		X
GTF2H3		X
GUCY1A3			X
GXYLT2			X
H2AFZ	X	X	X	X			X
H3F3B	X
H3F3C	X		X
HAS2		X
HAVCR2		X	X	X			X
HBEGF		X	X	X	X		X
HBS1L			X	X
HCFC2			X
HDAC9				X
HEG1				X
HEXB		X	X	X			X
HEY1				X
HHIP		X	X	X			X
HIC2				X
HIRA			X
HIST1H2AG				X
HMGA2	X	X		X			X
HMGXB4	X
HN1	X
HNRNPM	X	X
HNRNPU	X		X
HP09025			X
HRNR		X		X
HSBP1			X
HSPC159				X
HUNK				X
ICK				X
IDS			X	X
IER3IP1		X	X	X			X
IFI44L				X
IGSF11		X	X
IL18BP				X
IL1A				X
IMPA1					X
IMPACT				X
IMPG1		X
INSIG1		X
INSM2		X	X
INSRR		X
INTS6			X
INTS8					X
IQCH		X	X	X			X
ISL1	X	X		X			X
ITCH				X
ITGB8				X
IVNS1ABP		X	X	X			X
JARID1A				X
JOSD1				X
KBTBD3					X
KCMF1			X	X
KCNA6	X			X
KCNJ12	X		X
KCNJ18			X
KCNJ2	X
KCNJ9					X
KCNK2	X	X	X	X			X
KCNQ3			X
KCTD15			X
KCTD4					X
KIAA0586				X
KIAA1012		X
KIAA1128					X
KIAA1211				X
KIAA2026		X		X
KIR3DL2					X
KITLG				X
KLHDC10	X
KLHL32				X
KRAS				X
KRT6C					X
KRTAP4-1		X	X	X			X
KRTAP4-14					X
KTN1		X
L3MBTL3				X
LAIR1				X
LAMC2			X
LARGE	X	X
LEKR1			X
LEMD3		X	X	X			X
LETMD1		X
LFNG					X
LGR4		X		X	X		X
LIG4					X
LIMS1				X
LIN28B	X			X
LL22NC03-75B3.6				X
LOC100131117		X
LOC100302652		X
LOC100329135			X
LOC100500938			X
LOC100507462			X
LOC100653230			X
LOC202459				X
LOC284023		X
LOC285375		X
LOC399815		X
LOC399947				X
LOC401074		X
LOC727797				X
LOC90110		X
LONRF2				X
LOXL1					X
LPAL2				X
LRRC10				X
LRRC2			X	X
LRRC55	X
LRRC58				X
LRRFIP1	X	X	X	X			X
LRRN1		X
LRRTM2				X
LRRTM4			X	X
LSM11	X			X
LTN1			X
LYN			X	X
MAF	X
MAGI3		X	X	X			X
MANEA				X
MAOA		X	X	X			X
MAP1B					X
MAP3K3					X
MAPK1	X			X
MAPK1IP1L				X
MAPK3				X
MAPKAP1	X
MARCH9			X
MCOLN3		X	X	X			X
MDFIC					X
MECP2	X				X
MED9			X	X
MEF2A		X			X
MEIS2		X	X
MELK		X	X	X			X
MEPCE	X
METTL10			X	X
MEX3B	X
MEX3C	X	X	X	X			X
MFSD11		X	X	X			X
MGC21874				X
MGC48628				X
MIA3		X	X	X			X
MIPOL1		X	X	X			X
MIS12		X	X	X			X
MLLT10					X
MMP13					X
MMP16	X
MMP8			X
MPEG1			X	X
MPHOSPH9		X
MR1		X
MRPL43				X
MS4A4A		X
MSI2			X	X
MSL3			X
MSL3L1				X
MSR1				X
MSRB3				X
MTF2		X	X	X			X
MTMR1			X	X
MTMR10				X	X
MTMR6			X	X
MTPN				X
MUC13		X	X	X	X		X
MUC17					X
MUC20				X
MX2				X
MYCBP2	X	X	X	X			X
MYO18B				X
MYOZ2		X
MYST1		X
NAB1		X	X	X			X
NACC2			X
NAP1L1				X	X
NAP5				X
NAT10				X
NBN				X	X
NCALD	X		X
NCKAP5		X	X
NDRG4	X
NDUFA5		X	X	X			X
NDUFB10					X
NECAP1		X
NEIL2	X		X	X			X
NET1		X		X
NEUROD4		X	X	X			X
NFAT5				X
NFE2L2		X	X	X			X
NFIA			X
NFU1		X
NFYA	X		X
NKTR				X
NLN			X
NM_001142685					X
NM_213594					X
NMNAT2	X		X	X			X
NOS1				X
NOVA1	X	X	X	X			X
NPAS4	X
NR1D2					X
NR2C2			X	X
NR4A2	X	X
NRCAM				X
NTF3		X		X
NTNG1		X	X	X			X
NUDCD3			X	X
NUP153		X
NUP50				X
NVL		X	X	X			X
OAS2					X
OLFM1	X		X
ORC4			X
OSBPL8	X		X	X	X		X
OSTCL		X
OTUD3				X
OTX2OS1		X
OXR1		X
p250GAP					X
PABPC1L2A		X		X
PACRG				X
PAG1				X
PAIP2	X	X	X	X			X
PALM2	X
PAM			X
PANX1		X	X	X			X
PAPD5			X	X
PAPOLA	X			X
PARP11				X
PCDH10	X	X	X	X			X
PCDH15		X	X	X			X
PCGF3	X			X
PDCL3		X
PDE3A			X
PDE5A			X	X
PDE7A		X
PEA15	X
PELI3				X
PEX2			X
PFN2	X	X
PGM5		X	X	X			X
PGR			X	X
PHC3				X
PHF12	X	X	X	X			X
PHF17				X
PHF20L1	X		X	X			X
PIGK			X	X
PIGW		X
PIGY		X	X
PIK3AP1			X
PIK3R1				X
PIP5K1A					X
PKD1L1		X		X
PKN3				X
PLA2G12A			X
PLA2G4C					X
PLAC4				X
PLEKHA8			X
PLEKHG1			X	X
PLLP				X
PLP1		X	X	X			X
PLSCR1					X
PLXDC1				X
PLXND1	X
PNN	X	X	X	X			X
PNPLA3				X
PNRC1			X
POGZ		X
POLK					X
POM121	X
PPM1G	X
PPM1K				X
PPP1R12B				X
PPP1R1C		X
PPP2CB		X
PPP2R5C	X	X	X	X			X
PPP2R5E		X
PPPDE1	X
PPRC1		X	X	X			X
PRDM15			X	X
PRICKLE2	X		X	X			X
PRKAA2				X
PRKAG2		X
PRKD3			X
ProSAPiP1	X			X
PROSC					X
PRPF4B	X		X	X			X
PRR5L		X
PRRT2	X
PRSS22					X
PRX					X
PSMA2		X	X	X	X		X
PSMA5			X
PSMD1		X	X
PSMD12	X	X	X	X	X		X
PSMD5				X
PTAR1			X	X
PTBP2	X		X	X			X
PTEN				X
PTGS2				X	X
PTPLAD1					X
PTPN12		X
PTPN4		X		X
PTS		X
PURA		X
PURB	X
PWWP2A		X
PXMP3				X
PXN	X
QSER1			X
RAB15	X
RAB18				X
RAB28		X
RAB36				X
RABGAP1L			X
RAD21		X	X	X			X
RAD50				X
RAI1		X
RALYL		X
RAP2B				X
RASA1	X	X	X	X			X
RB1		X		X	X		X
RCHY1				X
RDX	X
REEP3		X		X
RELN		X
REPS2			X	X
RFX3	X
RFXAP				X
RGS7BP	X	X	X	X			X
RIC8B				X
RICTOR				X
RIT1		X	X	X			X
RMI1				X
RNASEH2B				X
RNF125				X
RNF128					X
RNF144B				X
RNF160		X
RNF38			X
RNF6		X
ROD1				X
RP9		X
RPL13A		X
RPL13AP20		X
RPL13AP6		X
RPL31			X
RPP14		X	X	X			X
RRS1			X	X
RTEL1					X
RTF1		X		X
RTN4					X
S100A1					X
SALL1		X	X	X			X
SAMSN1					X
SAP30L	X	X	X	X			X
SCAMP1			X	X
SCCPDH		X		X
SCN1A		X
SCN2A			X
SCN3A	X		X	X			X
SDC2				X
SDCBP				X
SDF2				X	X
SEC14L2			X
SEC16A				X
SEC24A		X		X
SEC61A1					X
SEMA4A		X	X	X			X
SEMA4G	X		X	X			X
SEMA6A	X
SEPHS1	X	X
SEPSECS			X
sept8				X
SERP1		X		X
SETD5		X	X	X			X
SFMBT1			X
SFRS2B				X
SFXN2					X
SGK3	X	X	X	X			X
SH3BGRL					X
SH3BP5				X
SH3TC2				X
SIRT1	X	X	X	X	X		X
SIX4			X	X
SKAP2		X	X	X			X
SKIP				X
SLAIN2			X	X
SLBP		X		X
SLC12A1				X
SLC15A2			X
SLC16A7				X
SLC1A1				X
SLC1A4				X
SLC20A1		X		X
SLC25A20		X	X	X			X
SLC25A28		X		X
SLC26A7			X	X
SLC2A1			X
SLC30A4				X
SLC30A6	X	X		X			X
SLC35F1				X
SLC38A10		X		X
SLC6A1	X		X	X			X
SLC6A2			X
SLC7A1			X	X
SLC9A10		X
SLFN5		X	X	X			X
SMAD2				X
SMAD5				X
SMC1A			X
SMCHD1					X
SMN1					X
SMOC2		X	X
SNIP1		X	X
SNORD102		X
SNRPB2			X
SNX30				X
SNX7		X		X	X		X
SOCS2		X
SOD2		X	X	X			X
SOSTDC1			X
SOX11	X		X	X			X
SOX4	X
SOX5	X	X	X	X			X
SOX6	X
SPAST				X	X
SPATA13			X
SPIN4		X
SPOCK3		X
SPPL3	X	X	X				X
SPRED1	X			X	X		X
SPRY1	X	X	X	X			X
SPTSSA	X
SREBF1			X
SRGAP2			X	X
SRGAP3	X		X	X			X
SRP72		X	X	X			X
SS18		X		X
SSH2	X			X
SSR3					X
STAM			X
STAMBP			X
STAT4		X
STAU1					X
STK4				X
STMN1					X
STON1				X
STX16				X
STXBP1				X
SUDS3			X	X
SURF6				X
SUV420H1	X
SV2A		X
SV2B			X
SYN2				X
SYNM			X
SYT14					X
SYT15			X
TADA2B		X
TAF15	X				X
TAF4	X	X		X			X
TAF4B				X
TBC1D9		X		X	X		X
TC2N			X	X
TCF15			X	X
TCF7L1	X
TFDP1		X
TFPI					X
TGFB2		X	X
TGFBI			X
THBS1					X
TIA1			X
TIMM9	X	X	X	X			X
TJAP1	X	X	X	X	X		X
TK2			X
TLN2				X
TM4SF20				X
TMEFF1	X	X
TMEM106B		X	X	X			X
TMEM136		X	X	X			X
TMEM159		X		X
TMEM178		X
TMEM215				X
TMEM43				X
TMEM47					X
TMEM50B		X	X	X			X
TMEM51		X	X	X			X
TMEM64		X	X	X			X
TMEM87A		X	X	X			X
TMEM90A					X
TNFRSF17					X
TOM1L1		X
TOMM22			X
TPK1		X
TPRG1				X
TRDN		X	X	X			X
TRIB1			X	X
TRIM2	X
TRIM23					X
TRIM36					X
TRIM40				X
TRIM44		X	X	X			X
TRNAU1AP		X	X
TRSPAP1				X
TSC22D3	X
TSHZ2			X
TSPAN6		X	X	X	X		X
TSPYL5			X	X
TTK		X	X	X			X
TUSC2				X	X
TXLNA				X
UBE2G2			X
UBE2W					X
UBXN2B			X
UGT2A3		X	X	X			X
UNC5CL			X
UNQ1887				X
UPK1B		X	X
USH2A				X
USP38		X	X	X			X
USP9X	X	X	X	X			X
USP9Y	X	X	X	X			X
VDAC2		X	X	X	X		X
VIT			X
VPS13A			X	X
VPS13D					X
WDR32				X
WDR33				X
WDR5B			X	X
WDR7		X
WDR93		X
WHSC1L1	X		X
WIPF1				X
WNT3A					X
WT1	X	X	X	X			X
WTAP		X
XIAP				X
YAP1				X
YIPF5		X	X	X			X
YKT6					X
YWHAG	X
ZAK			X	X
ZBTB17		X
ZC3H12C				X
ZCCHC11	X	X	X	X			X
ZDHHC2					X
ZEB2	X	X		X			X
ZFC3H1	X	X	X				X
ZFP161		X
ZFP3				X
ZFP91			X
ZHX1				X
ZMAT3				X
ZNF12				X
ZNF133				X
ZNF143		X		X
ZNF148					X
ZNF229				X
ZNF236			X	X	X		X
ZNF238	X	X		X			X
ZNF264				X
ZNF287			X
ZNF451			X	X
ZNF507				X
ZNF516		X	X	X			X
ZNF521		X		X
ZNF566			X
ZNF605			X	X
ZNF615				X
ZNF644	X		X
ZNF652				X	X
ZNF678			X	X
ZNF695				X
ZNF696				X
ZNF704			X
ZNF708				X
ZNF746		X
ZSWIM6		X
ZXDC			X
ZYG11A		X
miR-132 gene targets were derived from five different datasets (i.e. GSEA, microRNA, mirDB, TargetScan, and DIANA-Lab).
Merged Geneset indicates the genes that are shared by at least three out of five datasets. This geneset of 167 genes was the one emplyed for further analyses (see text).
X indicates the gene included in a given dataset.
