# Supplementary material for: The SIRT1/TP53 axis is activated upon B-cell receptor triggering via miR-132 up-regulation in chronic lymphocytic leukemia cells
Source: Oncotarget. 2015 May 11;6(22):19102–17. doi: 10.18632/oncotarget.3905 (PMC4662478; doi:10.18632/oncotarget.3905)
Supplement: Supplementary file 7 [file oncotarget-06-19102-s007.xls]

## Sheet: Table_S1
Table S6 Biological features of CLL cases
Case	Rai Stage	CD38	CD49d	ZAP-70	FISH	IGHV Mutational status	Experiment
G148	na	neg	na	neg	normal	M	miRome/GEP*
G160	na	neg	na	pos	normal	UM	miRome/GEP*
G194	na	neg	na	neg	normal	M	miRome/GEP*
G202	na	neg	na	neg	normal	M	miRome/GEP*
G204	na	pos	na	pos	tris12	UM	miRome/GEP*
G212	na	neg	na	neg	tris12, del11q	UM	miRome/GEP*
G214	na	pos	na	pos	del13q	UM	miRome/GEP*
G246	na	neg	na	pos	del17p	UM	miRome/GEP*
G257	na	pos	na	pos	del13q	UM	miRome/GEP*
G270	na	neg	na	neg	del13q	M	miRome/GEP*
G269	na	neg	na	pos	del13q	UM	miRome/GEP*
G4	na	neg	na	pos	del17p	UM	miRome/GEP*
G42	na	neg	na	neg	normal	M	miRome/GEP*
G48	na	na	na	neg	del17p	M	miRome/GEP*
G57	na	neg	na	pos	normal	M	miRome/GEP*
G95	na	pos	na	neg	del13q	UM	miRome/GEP*
1132	na	pos	neg	neg	tris12	M	qRT-PCR/R406 treatment/western-blot
1210	na	neg	neg	neg	normal	UM	qRT-PCR/R406 treatment/western-blot
1208	na	neg	pos	pos	tris12	UM	qRT-PCR/R406 treatment
1148	na	neg	neg	neg	del13q	M	qRT-PCR/R406 treatment
1173	na	neg	neg	neg	normal	UM	qRT-PCR/R406 treatment
1467	na	neg	neg	neg	del13q	M	qRT-PCR/R406 treatment
1520	na	neg	neg	neg	normal	M	qRT-PCR/R406 treatment
1535	na	neg	pos	neg	del13q	UM	qRT-PCR/R406 treatment
715	na	neg	neg	pos	del13q, del11q	M	qRT-PCR/western-blot
1060	na	neg	neg	neg	del13q	M	qRT-PCR/western-blot
1073	na	neg	neg	neg	normal	M	qRT-PCR/western-blot
1025	na	pos	neg	neg	normal	UM	qRT-PCR/western-blot
1191	na	pos	neg	pos	del11q	UM	qRT-PCR/western-blot
1239	na	neg	neg	neg	del13q	UM	qRT-PCR/western-blot
1274	na	neg	neg	neg	del13q, del11q	UM	qRT-PCR/western-blot
461	na	neg	neg	neg	del13q	M	qRT-PCR
661	na	neg	neg	neg	del13q	UM	qRT-PCR
957	na	neg	neg	neg	del13q	M	qRT-PCR
986	na	neg	neg	neg	del13q	M	qRT-PCR
1012	na	neg	neg	pos	del11q	UM	qRT-PCR
1099	na	neg	neg	pos	del13q	M	qRT-PCR
1146	na	neg	neg	neg	del13q	M	qRT-PCR
1154	na	pos	pos	neg	del13q, del17p	M	qRT-PCR
1192	na	neg	neg	pos	del13q	UM	qRT-PCR
1196	na	neg	neg	neg	del13q	M	qRT-PCR
1252	na	neg	pos	neg	normal	M	qRT-PCR
1262	na	pos	pos	pos	del13q	M	qRT-PCR
877	na	neg	pos	pos	normal	UM	qRT-PCR
125	I	pos	pos	neg	del11q	M	miR-132 expression
141	I	neg	pos	pos	del13q, tris12, del11q	UM	miR-132 expression
143	I	pos	neg	neg	del13q	UM	miR-132 expression
145	I	neg	neg	pos	del13q	UM	miR-132 expression
149	0	neg	neg	neg	del13q	M	miR-132 expression
171	I	neg	neg	neg	del13q	M	miR-132 expression
187	II	neg	neg	neg	normal	M	miR-132 expression
196	I	neg	pos	pos	del13q	M	miR-132 expression
203	I	pos	pos	pos	del13q, del11q	UM	miR-132 expression
205	0	neg	neg	neg	normal	M	miR-132 expression
225	IV	neg	pos	neg	normal	M	miR-132 expression
232	0	neg	neg	neg	del13q	M	miR-132 expression
234	I	neg	neg	neg	del13q	M	miR-132 expression
235	II	neg	neg	neg	del13q	M	miR-132 expression
261	I	pos	pos	pos	del11q	UM	miR-132 expression
272	I	neg	neg	pos	del13q	M	miR-132 expression
277	I	neg	neg	pos	del13q, del11q	M	miR-132 expression
285	I	neg	pos	pos	normal	M	miR-132 expression
286	I	neg	neg	pos	normal	M	miR-132 expression
289	I	neg	neg	neg	normal	M	miR-132 expression
291	0	neg	neg	pos	del13q	UM	miR-132 expression
292	0	pos	pos	neg	tris12	M	miR-132 expression
295	0	neg	neg	neg	del13q	M	miR-132 expression
296	I	neg	neg	neg	del13q, del11q	UM	miR-132 expression
297	I	pos	pos	pos	normal	M	miR-132 expression
298	I	neg	neg	pos	normal	M	miR-132 expression
299	0	neg	neg	neg	del13q, del17p	M	miR-132 expression
301	0	neg	neg	neg	del13q	M	miR-132 expression
302	0	pos	neg	pos	del13q, tris12	UM	miR-132 expression
310	II	neg	pos	pos	normal	M	miR-132 expression
311	I	pos	neg	pos	del13q, del11q	UM	miR-132 expression
318	II	pos	pos	pos	normal	UM	miR-132 expression
319	IV	neg	neg	neg	del13q	M	miR-132 expression
331	0	pos	pos	pos	del13q, tris12	M	miR-132 expression
334	I	pos	pos	pos	normal	UM	miR-132 expression
335	I	neg	neg	neg	del13q	M	miR-132 expression
336	I	neg	pos	pos	tris12	M	miR-132 expression
337	I	pos	pos	neg	tris12	M	miR-132 expression
338	II	pos	neg	pos	normal	M	miR-132 expression
339	I	neg	neg	pos	del13q	M	miR-132 expression
347	0	neg	pos	pos	del11q	UM	miR-132 expression
348	I	neg	neg	neg	normal	M	miR-132 expression
356	I	pos	neg	neg	tris12	M	miR-132 expression
359	I	neg	neg	neg	del13q, del11q	M	miR-132 expression
360	I	neg	neg	neg	del13q	M	miR-132 expression
361	I	neg	neg	neg	normal	M	miR-132 expression
362	I	neg	neg	neg	del13q	M	miR-132 expression
364	I	neg	neg	neg	normal	M	miR-132 expression
365	0	neg	neg	pos	normal	M	miR-132 expression
367	0	neg	pos	pos	del13q	UM	miR-132 expression
371	I	neg	neg	neg	del13q	UM	miR-132 expression
372	0	neg	neg	pos	del13q	UM	miR-132 expression
375	II	pos	pos	pos	tris12	UM	miR-132 expression
385	0	neg	neg	pos	normal	M	miR-132 expression
386	I	pos	pos	neg	tris12	M	miR-132 expression
388	0	neg	neg	pos	tris12	M	miR-132 expression
390	I	pos	pos	neg	del17p	M	miR-132 expression
392	II	pos	pos	pos	normal	M	miR-132 expression
394	I	neg	pos	pos	del17p	UM	miR-132 expression
399	II	pos	pos	pos	normal	UM	miR-132 expression
402	I	pos	neg	neg	del11q	UM	miR-132 expression
403	I	pos	neg	neg	del13q	M	miR-132 expression
404	I	pos	pos	pos	del13q,tris12	UM	miR-132 expression
405	0	neg	neg	neg	del17p	M	miR-132 expression
406	0	neg	neg	pos	del13q	UM	miR-132 expression
408	I	neg	pos	pos	del17p	M	miR-132 expression
409	II	pos	neg	pos	tris12, del17p	UM	miR-132 expression
422	I	neg	neg	neg	del13q	M	miR-132 expression
428	II	neg	neg	pos	del13q	M	miR-132 expression
432	0	neg	pos	pos	del17p	UM	miR-132 expression
433	0	neg	pos	pos	normal	M	miR-132 expression
434	III	neg	pos	pos	del17p	M	miR-132 expression
436	I	pos	pos	pos	del11q	UM	miR-132 expression
437	II	pos	pos	pos	normal	UM	miR-132 expression
440	III	pos	pos	pos	del11q, del13q	UM	miR-132 expression
447	0	neg	neg	neg	normal	UM	miR-132 expression
449	III	neg	neg	neg	del13q	M	miR-132 expression
450	I	neg	neg	neg	del13q	UM	miR-132 expression
451	0	pos	neg	neg	normal	UM	miR-132 expression
452	I	neg	neg	pos	del13q	M	miR-132 expression
459	0	neg	neg	neg	normal	M	miR-132 expression
460	0	pos	neg	pos	del17p	UM	miR-132 expression
461	0	neg	neg	neg	del13q	M	miR-132 expression
462	0	pos	pos	pos	normal	UM	miR-132 expression
463	0	neg	neg	neg	del13q	M	miR-132 expression
465	I	pos	pos	pos	tris12	UM	miR-132 expression
466	0	pos	pos	neg	normal	UM	miR-132 expression
470	III	neg	neg	neg	del11q	UM	miR-132 expression
471	I	neg	neg	neg	normal	M	miR-132 expression
478	I	neg	neg	pos	del11q	UM	miR-132 expression
479	0	neg	pos	neg	del17p	M	miR-132 expression
486	III	pos	pos	neg	del11q	UM	miR-132 expression
487	0	neg	neg	neg	del13q	M	miR-132 expression
491	I	pos	pos	pos	del17p	UM	miR-132 expression
494	I	neg	neg	pos	del13q	UM	miR-132 expression
495	I	pos	pos	pos	normal	UM	miR-132 expression
497	II	neg	neg	pos	normal	M	miR-132 expression
498	I	neg	pos	pos	normal	UM	miR-132 expression
501	I	neg	neg	pos	del13q	M	miR-132 expression
509	I	neg	neg	pos	del13q	UM	miR-132 expression
510	0	neg	neg	neg	del13q	M	miR-132 expression
516	II	neg	pos	neg	del13q	M	miR-132 expression
517	0	neg	pos	pos	del17p	UM	miR-132 expression
518	0	neg	neg	neg	del13q	UM	miR-132 expression
522	I	pos	neg	pos	del11q	UM	miR-132 expression
526	0	neg	neg	neg	normal	M	miR-132 expression
535	I	neg	neg	neg	del13q	M	miR-132 expression
537	0	neg	neg	neg	del13q	M	miR-132 expression
538	II	neg	pos	neg	del11q	M	miR-132 expression
544	I	neg	neg	neg	normal	M	miR-132 expression
545	II	neg	pos	neg	del17p	M	miR-132 expression
549	0	neg	pos	pos	tris12	UM	miR-132 expression
551	0	neg	neg	neg	del13q	M	miR-132 expression
552	I	neg	pos	pos	tris12	UM	miR-132 expression
579	I	neg	neg	neg	del11q	M	miR-132 expression
581	I	neg	pos	pos	tris12, del13q	UM	miR-132 expression
583	0	neg	pos	neg	del13q	M	miR-132 expression
592	0	neg	neg	pos	normal	UM	miR-132 expression
595	I	neg	neg	neg	del13q	M	miR-132 expression
598	I	neg	neg	neg	del13q	M	miR-132 expression
599	I	neg	pos	neg	normal	M	miR-132 expression
605	I	pos	pos	neg	tris12	UM	miR-132 expression
611	0	pos	pos	neg	del13q	M	miR-132 expression
613	I	neg	neg	neg	del13q	M	miR-132 expression
616	I	neg	neg	neg	del13q	M	miR-132 expression
617	I	neg	neg	pos	del11q	UM	miR-132 expression
619	II	neg	neg	neg	del13q	M	miR-132 expression
625	I	pos	pos	neg	del13q	UM	miR-132 expression
635	0	neg	neg	pos	normal	UM	miR-132 expression
640	I	neg	neg	neg	normal	M	miR-132 expression
648	I	neg	neg	neg	normal	M	miR-132 expression
672	II	neg	neg	neg	normal	M	miR-132 expression
717	0	neg	neg	pos	del13q	M	miR-132 expression
803	0	neg	neg	neg	del13q, del17p	M	miR-132 expression
Abbreviations: CLL, Chronic Lymphocytic Leukemia; Rai Stage: 0, I, II, III, IV; CD38 expression: pos, at least 30% of expressing cells, neg, less than 30% of expressing cells; CD49d expression: pos, at least 30% of expressing cells, neg, less than 30% of expressing cells; ZAP-70 expression: pos, at least 20% of expressing cells, neg, less than 20% of expressing cells; chromosomal abnormalities by…
* The complete datasets of microRNA expression profile (miRome) and Gene Expression Profile (GEP) of CLL cells exposed or not to immobilized anti-IgM are reported at http://www.ncbi.nlm.nih.gov/geo/ under the accession number GSE52776.
