# Supplementary material for: The SIRT1/TP53 axis is activated upon B-cell receptor triggering via miR-132 up-regulation in chronic lymphocytic leukemia cells
Source: Oncotarget. 2015 May 11;6(22):19102–17. doi: 10.18632/oncotarget.3905 (PMC4662478; doi:10.18632/oncotarget.3905)
Supplement: Supplementary file 8 [file oncotarget-06-19102-s008.xls]

## Sheet: Table S7
Table S7 Univariate Cox regression analyses of TTT
Parameter		n	HR (95% CI)	P value
Rai stage (>I versus 0)		134	3.04 (1.68-5.50)	0.0001
IGHV mutational Status (UM versus M)		134	3.71 (2.24-6.14)	<0.0001
CD38 (high versus low)		134	2.00 (1.21-3.31)	0.0095
CD49d (high versus low)		134	2.86 (1.76-4.66)	<0.0001
ZAP-70 (high versus low)		134	3.21 (1.89-5.42)	<0.0001
FISH group (17p- or 11q- or +12 versus normal or 13q-)		134	2.69 (1.65-4.38)	0.0001
miR-132 expression (high versus low)		134	0.57 (0.35-0.93)	0.0226
Note: TTT, Time-To-first-Treatment; HR, hazard ratio; CI, confidence interval.
