# Supplementary material for: The SIRT1/TP53 axis is activated upon B-cell receptor triggering via miR-132 up-regulation in chronic lymphocytic leukemia cells
Source: Oncotarget. 2015 May 11;6(22):19102–17. doi: 10.18632/oncotarget.3905 (PMC4662478; doi:10.18632/oncotarget.3905)
Supplement: Supplementary file 9 [file oncotarget-06-19102-s009.xls]

## Sheet: Table S8
Table S8 Multivariate Cox regression analyses of TTT
		HR (95% CI)	P value *
Model 1 (134 pts)
Rai stage (>I versus 0)		3.08 (1.67-5.66)	0.0003
IGHV mutational Status (UM versus M)		2.87 (1.65-5.00)	0.0002
ZAP-70 (high versus low)		2.51 (1.40-4.51)	0.0021
miR-132 expression (high versus low)		0.57 (0.35-0.94)	0.0286
Model 2 (83 pts)
FISH group (17p- or 11q- or +12 versus normal or 13q-)		2.66 (1.23-5.73)	0.0132
ZAP-70 (high versus low)		2.45 (1.13-5.28)	0.0234
miR-132 expression (high versus low)		0.41 (0.19-0.89)	0.0246
Model1 (all cases): Multivariate Cox regression analyses of TTT were performed by including the following covariates: Rai stage, IGHV mutational status, CD38, CD49d, ZAP-70, FISH group, and miR-132 expression. For each variable, the selected cutoff points or the compared categories are indicated.
Model2 (M CLL only): Multivariate Cox regression analyses of TTT were performed by including the following covariates: Rai stage, CD38, CD49d, ZAP-70, FISH group, and miR-132 expression. For each variable, the selected cutoff points or the compared categories are indicated.
*Based on the final model after stepwise selection of covariates.
Note: TTT, Time-To-first-Treatment; HR, hazard ratio; CI, confidence interval.
