# Supplementary material for: The SIRT1/TP53 axis is activated upon B-cell receptor triggering via miR-132 up-regulation in chronic lymphocytic leukemia cells
Source: Oncotarget. 2015 May 11;6(22):19102–17. doi: 10.18632/oncotarget.3905 (PMC4662478; doi:10.18632/oncotarget.3905)
Supplement: Supplementary file 10 [file oncotarget-06-19102-s010.xls]

## Sheet: Table S9
Table S9 Univariate Cox regression analyses of TTT in M IGHV CLL cases
Parameter		n	HR (95% CI)	P value
Rai stage (>I versus 0)		83	2.65 (1.18-5.96)	0.0123
CD38 (high versus low)		83	1.08 (0.38-3.09)	0.8904
CD49d (high versus low)		83	2.68 (1.30-5.52)	0.0106
ZAP-70 (high versus low)		83	2.39 (1.12-5.09)	0.0296
FISH group (17p- or 11q- or +12 versus normal or 13q-)		83	3.22 (1.51-6.87)	0.0042
miR-132 expression (high versus low)		83	0.35 (0.17-0.75)	0.0053
Note: TTT, Time-To-first-Treatment; HR, hazard ratio; CI, confidence interval.
